# Supplementary material for: PLOS ONE 2014 Reviewer Thank You
Source: PLoS One. 2015 Feb 27;10(2):e0121093. doi: 10.1371/journal.pone.0121093 (PMC4344339; doi:10.1371/journal.pone.0121093)
Supplement: S1 Reviewer List — (TXT) [file pone.0121093.s001.txt]

firstname lastname
Yunong (Huan
Laura (Reimers) Iadeluca
Ilknur (Senyürek) Aschermann
Yongbing (Shi
Jessica .Ross
Karmeshu .
Thomas A Ficht
Mohamad Shariff A Hamid
Andrew Donald A'Bear
Mahmood A. Mahdavi
A.S A. Nazri
Khalid A.Kadir
GAUTAM ADHIKARY
ANNAGRAZIA ADORNETTO
Alok AGRAWAL
GOPAL AGRAWAL
ARTI AHLUWALIA
ABDULKAFI MOHAMMED SAEED AHMAD
IFTIKHAR AHMED
TAO AI
SERDAR AKBURAK
Adel AL-Harbie
MOHANAD ALANI
DIEGO ALBANI
Genevieve ALBOUY
JESSICA ALFARO
CECILIA ALGARIN
Albert ALHATEM
Ishtiaq ALI
GILBERTO AMADO FILHO
MARIANE AMANO
Joelle AMEDEE
Nicolas ANDRE
Eduardo ANGLES-CANO
Pierre-Olivier ANTOINE
Sylvia ANTON
RAMAPRABA APPANNA
Martine APPLANAT
EVI APRIANTI
Farzi AREFI-KHONSARI
CARLOS ARREGUI
BOUCHRA ASSARAG
Anna Aabakke
John Aach
M Aadahl
Mette Aadahl
Claus Aagaard
Tuomas Aakala
Anders Aak
Imdad Aamer
Richard Aandahl
Zach Aanderud
C Aanei
David Aanensen
Duur Aanen
Margrethe Aanesen
Håvard Aanes
Philip Aaronson
Gloster Aaron
Shawn Aaron
Marja Aartsen
Henk Aarts
John Aaskov
Vigdis Aas
Hashir Aazh
Fernando Abad-Franch
Ernest Abadal
Tabare Abadie
Valerie Abadie
Ana Abadio
Arkan Abadi
Fitsum Abadi
Elena Abad
Jose Abad
Diego Abalos
Edgardo Abalos
Miguel Abal
Daniel Abankwa
Aniekan Abasiattai
Zaid Abassi
Elfadil Abass
Daniel Abate-Daga
Francesco Abate
Emmanuel Abatih
Theodore Abatzopoulos
Sara Abbadi
SA Abbah
Ali Abbasi
Fahad Abbasi
Pervaiz Abbasi
Saleem Abbasi
Jennifer Abbass-Dick
Maggie Abbassi
Alexander Abbas
Ash Mohammad Abbas
Ata Abbas
Jonathan Abbas
Kaja Abbas
Muhammad Abbas
Syed Abbas
Z. Abbas
Giovanni Abbate-Daga
Jessica Abbate
Souheila Abbeddou
Chris Abbiss
Philip Abbosh
Albert Abbott
Barbara Abbott
Daniel Abbott
David Abbott
David H. Abbott
Derek Abbott
Geoffrey Abbott
James Abbott
Jessica Abbott
Sabra Abbott
William Abbott
Giovanni Abbruzzese
Rula Abbud-Antaki
Moataz Abd El Ghany
ekram Abd El- Wahab
Aini Ismafairus Abd Hamid
Adly Abd-Alla
Karim Abd-El-Maeboud
Ali AbdElrazek
Luis Abdala-Roberts
Edson Abdala
Nadia Abdala
Virginia Abdala
Basem Abdallah
Batoul Abdallah
Chaouki Abdallah
Walid Abdallah
Ebtesam Abdalla
Maher Abdalla
Rene Abdalla
Safa Abdalla
Ahmed Abdel Moneim
Afif Abdel Nour
Bahaa-eldin Abdel Rahim
Fatthy Abdel Tawab
Omar Abdel Wahab
Mohamed Abdel-Daim
Hany Abdel-Hafiz
Ahmed Abdel-Latif
Ahmad Abdel-Mawgoud
Hala Salah Abdel-kawy
Ahmed M. Abdel-tawab
Alyaa AbdelHaleem
Zakia Abdelhamed
Asmaa Abdelhamid
Slim Abdelkafi
Ahmad Abdelkarim
Nada Abdelmagid
Sally Abdelmoaty
Kotb Abdelmohsen
Sara Abdelsalam
Sayed Abdelwahab
Abdirahman Abdi
Hamidreza Abdi
Asghar Abdoli
ABBAS Abdollahi
Amir Abdollahi
Hamid Abdollahi
Quarraisha Abdool Karim
AS Abdoon
Amr Abdou
Mohammed Abdou
Mohamed Abdo
Azlan Abdul Aziz
Azlina Abdul Aziz
Rahimah Abdul Kadir
Laila Abdul Latif
Nazia Abdul Majid
Dania Abdul Malak
M Rizal Abdul Manaf
Ali Abdul Munaim
Abdul Aziz Abdul Raman
Suraya Abdul Razak
Mohammad Abdul Salam
Muhammad Abdul Wahab
Noraishah Abdul-Aziz
Abdul-Kareem Abdul-Rahman
Ali Abdul-Sater
Amal Abdul-Sattar
Anas Abdulaziz
Junaid Abdulghani
Fernando Abdulkader
Regina Abdulkader
Ahmed Abdulkadir
Ziedulla Abdullaev
Abdikarim Abdullahi
Adina Abdullah
Afnizanfaizal Abdullah
Maha Abdullah
Noriham Abdullah
Mahmood Abdulla
Abdishakur Abdulle
Jibril Abdulmalik
Aly Abdulrahim
Samir Abdurahman
Ibrokhim Abdurakhmonov
Kaleab Abebe
Tilahun Abebe
Leticia Abecia
Behnoush Abedi-Ardekani
Lily Abedipour
Vida Abedi
Stephen Abedon
Ahmed Abed
RM Abed
Tjakko Abee
Teferi Abegaz
Shira Abeles
Doris Abele
Juan Abella
Vanessa Abella
Shirley Abelman
Eric Abelson
Wiltrud Abels
Brian Abel
Christian Abel
Jason Abel
Jonathan Abel
Kristina Abel
Steffen Abel
Sören Abel
Ludovico Abenavoli
Maria Rosa Abenavoli
Rany Abend
Katja Aben
Heather Abercrombie
Matilda Aberese-Ako
Avraham Abergel
Fritz Aberger
Fredrik Aberg
Martin Aberhan
Kate Abernethy
Javier Aberturas
Itziar Abete
Pasquale Abete
Rosella Abeti
Chathurika Abeyrathne
Hima Abeysinghe
Hideharu Abe
Hirokazu Abe
Hiroshi Abe
Ikuro Abe
Keiatsu Abe
Kohtaro Abe
Koji Abe
Masaki Abe
Masato Abe
Mitsunari Abe
Mitsuru Abe
Nobuhito Abe
Osamu Abe
Riichiro Abe
Takeru Abe
Toshiaki Abe
Yoichiro Abe
Yoshihisa Abe
Abhimanyu Abhimanyu
Charbel Abi Khalil
Ralph Abi-Habib
Elia Abi-Jaoude
Olga Abian
Noureddine Abidi
Sabia Abidi
Adnan Abid
Karim Abid
Seye Abimbola
Taiwo Abimbola
Alash'le Abimiku
Amine Abina
Solomon Abiola
Joe Abisambra
Marc Abitbol
Alfonso Abizaid
Pedro Abizanda
Pr Abkari
Hinrich Abken
Ma. Carmen Ablan Lagman
Dharam Ablashi
Zsolt Ablonczy
Steve Abman
Christian Abnet
Drew Abney
Ehab Abo-Ali
Fred Aboagye-Antwi
Tawfik Aboellail
Raymond Aborigo
Rami Abou Jamra
Khalil Abou-El-Ardat
Wassim Abou-Jaoude
Wassim Abou-Kheir
Noha Abou-Madi
Abdul Abou-Samra
Ahmed Abou-Setta
Hazem Abou-Youssef
Carla AbouZahr
Gérard Aboudharam
Fahmy Aboul-Enein
Sawsan Aboul-Fotouh
Fareed Aboul-ela
Anick Abourachid
Shafika Abrahams-Gessel
Heidi Abrahamse
Dale Abrahamson
Dor Abrahamson
Brett Abrahams
Anna Abraham
Asha Abraham
Carmela Abraham
Clara Abraham
Dev Abraham
Dietmar Abraham
Gad Abraham
Isaac Abraham
Nader Abraham
Ninan Abraham
Nixon Abraham
Roselle Abraham
Thomas Abraham
Vojtěch Abraham
Wolf-Rainer Abraham
Yann Abraham
Karina Abrahao
Juan G. Abraldes
Robert Abramovitch
Sergey Abramov
Jeff Abramson
Cameron Abrams
Jared Abrams
Elsa Abranches
Jacqueline Abranches
Julia Abrantes
Patricia Abrantes
Valerie Abratt
David Abrego
Ana Abreu Velez
F. Alberto Abreu-Grobois
Ana Lucia Abreu-Silva
Yael Abreu-Villaça
Aluana Abreu
Jose Abreu
Maria Abreu
Mauro Henrique Abreu
Patrícia Antonia Estima Abreu
Maryline Abrial
Luciano Abriata
Ariane Abrieu
Jill Abrigo
Gwenael Abril
Vanessa Abril
Anthony Absalom
Devin Absher
Mais Absi
Diala Abu Awad
Ahmed Abu El-Asrar
Yahya Abu Hasan
Ali Abu-Alfa
Yousef Abu-Amer
A'edah Abu-Bakar
Mohamed Abu-Farha
Sara Abu-Ghanem
Laith Abu-Raddad
Husam Abu-Soud
A Abu-Zaid
Ahmad Abu-akel
Synan AbuQamar
Abdulai Abubakari
Yassir F Abubakar
Abdelrahim Abubakr
Carlos Abud-Mendoza
Zainuer Abudureyimu
Kuerbanjiang Abuduxikuer
Nadia Abuelezam
Sara Abuelmaali
Areej Abuhammad
Peter Abuja
Osama Abulseoud
Nada Abumrad
Octavio Aburto-Oropeza
Jorge Aburto
Loreto Abusleme
Timothy Abuya
Alexej Abyzov
Füsun Acartürk
Ali Acar
Hasan Acar
Oguz Ali Acar
Daniele Accapezzato
Eric Accili
Ettore Accolla
Roberto Accolla
Paolo Accornero
Eynav Accortt
Alexandra Acco
Frank Accurso
Andrea Acebes-Huerta
Marcio Acencio
Alberto Acerbi
Luis Acerenza
Nuria Acero
Arianna Aceti
Nicola Aceto
Paola Aceto
Serena Aceto
Abraham Acevedo-Arozena
Andres Acevedo
Bianca Acevedo
Miguel Acevedo
Pelayo Acevedo
Reinaldo Acevedo
Carmen Aceves
Hans Acha-Orbea
Jane Achan
Frederic Achard
Animesh Acharjee
Abhinav Acharya
Biswa Acharya
Gayathri Acharya
Jairaj Acharya
Krishnendu Acharya
Kshitish Acharya
Lipi Acharya
Rajendra Acharya
Jay Achar
Maria Achatz
Guillaume Achaz
Fiona Achcar
Nicole Achee
Chad Achenbach
Peter Achenbach
Peter Achermann
Yvonne Achermann
Thomas Achia
Iolascon Achille
Jean-Paul Achkar
Mouna Achoui
Abhinav Achreja
Eric Achten
Mark Achtman
Srisairam Achuthan
Hema Achyuthan
Serefden Acikgoz
Jure Acimovic
Chloé Ackaert
William Ackerman IV
Kurt Ackermann
Mathias Ackermann
Roland Ackermann
Sandra Ackermann
Uwe Ackermann
Hans Ackerman
Joe Ackerman
William Ackerman
Ellen Ackerstaff
Jason Acker
Frederic Acke
Gareth Ackland
Stephen Ackland
Brian Ackley
Hervé Acloque
Diego Acosta-Alvear
Julio Acosta-Navarro
Alvaro Acosta-Serrano
Alicia Acosta
Cristian Acosta
Gerardo Acosta
Michelle Acosta
Monica Acosta
Sandra Acosta
Stefan Acosta
Victor Acosta
George Acquaah-Mensah
Alberto Acquadro
Rosaria Acquaviva
Claudia Acquisti
Gustavo Acrani
Rossana Actis-Grosso
Luis Actis
Jeffrey Actor
Sergio Acuna
Marco Acutis
Dario Acuña-Castroviejo
Vicente Acuña
Dean Ad El
A. Selcuk Adabag
Akihiko Adachi
Hiroaki Adachi
Katsuyuki Adachi
Kensuke Adachi
Makoto Adachi
Noritaka Adachi
Paul Adachi
Yasushi Adachi
David Adaikkalasamy
Sara Adair
Subrata Adak
Virginia Adalid
Viktora Adalsteinsson
Ekue Adamah-Biassi
Maria Adamaki
Andrew Adamatzky
Lubomír Adamec
Barbara Adamik
Chris Adami
Gian Adami
Sergei Adamovich
Martyna Adamowicz-Brice
Ana Adamo
Shelley Adamo
Kristina Adams Waldorf
Mateusz Adamski
Amy Adamson
Douglas Adamson
Joel Adamson
Maheen Adamson
Aaron Adams
Amy Adams
Andrew Adams
Ben Adams
Daniel Adams
David Adams
Denise Adams
Emily Adams
Erwin Adams
Hieab Adams
Ian Adams
Jimi Adams
Jonathan Adams
Jose Adams
Josephine Adams
Keith Adams
Kenneth Adams
Linda Adams
Madeleine Adams
Mark Adams
Michael Adams
Michelle Adams
Rachel Adams
Samantha Adams
Scott Adams
Sean Adams
Seray Adams
Tim Adams
Vicki Adams
Alejandro Adam
Ibrahim Adam
Paul Adam
Rodney Adam
Rosalyn Adam
Thomas Adam
Eddy Adang
Michael Adang
fabrizio Adani
A Adan
Aguirre Adan
Roger Adan
Ram Adapa
Tomer Adar
Stanislaw Adaszewski
Anna Addamo
Elsa Addessi
Jane Addison
William Addison
Russell Addis
Anthony Addlagatta
Charles Addo-Quaye
Juliet Addo
Marylyn Addo
Nii Addy
Clement Adebamowo
K.O. Adebowale
Dennis Adeegbe
Richard Adegbola
Ayola Adegnika
Anthony Adegoke
Olasunkanmi Adegoke
Henry Adekola
Ardeshir Adeli
Mohammad Adeli
Zach Adelman
Davies Adeloye
David Adelson
Stephen Adelstein
Gosse Adema
Abdu Adem
Adetola Adesida
Adekunle Adesina
Daniel Adesse
Sarah Ades
Ifedayo Adetifa
Isaac Adetunde
Carl Ade
Vaqar Adhami
Sirin Adham
Peter Adhihetty
Atin Adhikari
Kabindra Adhikari
Neeta Adhikari
Neill Adhikari
Radhika Adhikari
Rajan Adhikari
Sam Adhikari
Tika Adhikari
Till Adhikary
Keyur Adhvaryu
Dwaipayan Adhya
Sankar Adhya
Mohsen Adib-Hajbaghery
Sandrine Adiba
Hadi Adibi
Mehdi Adibi
Milad Adibi
Anbu Adikesavan
Bruria Adini
Irit Adini
Elena Adinolfi
Luigi Elio Adinolfi
Salvatore Adinolfi
Yochai Adir
Pavan Adiseshaiah
Hibret Adissu
Jennipher Adi
James Adjaye
Jennifer Adjemian
Visseho Adjiwanou
Tomabu Adjobimey
Becky Adkins
Irena Adkins
Wolfram Adlassnig
Jill Adler-Moore
Patrick Adlercreutz
Amos Adler
Andreas Adler
Barbara Adler
Carolyn Adler
Conrado Adler
Frederick Adler
Lynn Adler
Nancy Adler
Stuart Adler
Werner Adler
Arie Admon
Sama Adnan
Sylvain Adnet
Serge Adnot
Philip Adongo
Veronique Adoue
Thierry Adoukonou
Teresa Adragao
Marieke Adriaanse
Sofie Adriaanse
Bart Adriaenssens
Eric Adriaenssens
Indra Adrianto
Gregor Adriany
Marielle Adrian
Troncoso-Ponce Adrian
Emily Adrion
Sahil Adriouch
Nuria Adroher
Daniel Adrover-Roig
Boris Adryan
Mukund Adsul
Samuel Adunyah
Prasad Adusumilli
Andrew Advani
Hassan Adwan
Raghu Adya
Toni Aebischer
Greta Aeby
Wolfgang Aehle
Karolien Aelbrecht
Abhinav Aeron
Diederik Aerts
Jean-Marie Aerts
Joachim Aerts
Joeri Aerts
Johan Aerts
Simon Aeschbacher
Farrukh Afaq
Solange Afeche
Elisabetta Affabris
Markus Affolter
Charles Affourtit
Ali Afify
Waqqas Afif
Gijs Afink
Claudio Afonso
Yaw Afrane
Farhat Afrin
Bahmam Afsari
Neda Afsharkhamseh
Ashkan Afshin
Mahmooda Aftab
Behdad Afzali
Aqeela Afzal
Irfan Afzal
Mohammad Afzal
Jacques Agabriel
Michael Agadjanyan
Baba Galadima Agaie
Abbas Agaimy
Dritan Agalliu
Ilir Agalliu
Suneth Agampodi
Thilini Agampodi
Esam Agamy
Iman Aganj
Brian Agan
Giuseppe Agapito
Anette Agardh
Anupam Agarwal
Gunjan Agarwal
Hermant Agarwal
Kathryn Agarwal
Koki Agarwal
Pratul Agarwal
Ritesh Agarwal
Shikhar Agarwal
Subhash Agarwal
Umber Agarwal
Khristofor Agassandian
Luciano Agati
Martin-Paul Agbaga
Prince Agbedanu
Onnik Agbulut
Sofia Agelaki
Reinhard Agerer
Annu Aggarwal
Arun Aggarwal
Ashutosh Aggarwal
Bharat Aggarwal
Rakesh Aggarwal
Ramesh Kumar Aggarwal
Shikhar Aggarwal
Sita Aggarwal
Vasudha Aggarwal
Gabriella Aggazzotti
Henrik Aggerbeck
Else Marie Agger
Jens Frederik Agger
Samuel Aggrey
Nima Aghaeepour
Tara Aghaloo
Mahdis Aghazadeh
Saif Agha
Ali Aghdassi
Alessio Aghemo
Forough Aghili
Rokhsareh Aghili
Manish Aghi
Ahmad Agil
Zeynep Agim
Bruce Agins
V&#x00E9;ronique Agin
Ion Agirrezabal
Konstantin Agladze
Elena Agliari
Mary Aglipay
Maayan Agmon
Selidji Agnandji
Bjarni Agnarsson
Ingi Agnarsson
Giulio Agnetti
Amanda. Agnew
Dalen Agnew
Philip Agnew
Venkata Agnihotram
Vijai Agnihotri
Kirsty Agnoli
Sergio Agnoli
Balaji Agoram
Thomas Agoritsas
Ainhoa Agorreta
Federica Agosta
Silvia Agostini
Sylvain Agostini
Tommaso Agostini
Valter Agosti
Lucia Agoston-Coldea
Piergiuseppe Agostoni
Charles Agoti
Alexander Agoulnik
Shuchi Agrawal-Singh
A Agrawal
Anil Agrawal
Anurag Agrawal
Arpana Agrawal
Gaurav Agrawal
Lokesh Agrawal
Manish Agrawal
NK Agrawal
Nitin Agrawal
Pavan Agrawal
Sandeep Agrawal
Sumit Agrawal
Suraksha Agrawal
Sutapa Agrawal
Varkha Agrawal
Maria de Fátima Agra
Ruben Agrelo
Rintje Agricola
Tom Agtmael
Ana Agua-Doce
Javier Aguado-Orea
Jazmin Aguado-Sierra
Marta Aguar
Francisco Aguayo
Baltazar Aguda
M Agudelo
Celine Aguer
Anna Caroline Aguiar
Fernando Aguiar
Martin Aguiar
SI Aguiar
Sebastian Aguilar Pierlé
Hector Aguilar-Carreno
Wbeimar Aguilar-Jimenez
Adriana Aguilar-Lemarroy
Arturo Aguilar-Rojas
Carlos Aguilar-Trigueros
Adriana Aguilar
Hector Aguilar
Juan Aguilar
Mibel Aguilar
Roselyn Aguila
Ma. Guadalupe Aguilera-Arreola
Escolástico Aguilera-Tejero
Abelardo Aguilera
Selene Aguilera
Stacy Aguilera
Magdalena Aguirre-García
Eneas Aguirre-von-Wobeser
María Sol Pérez Aguirreburualde
Aitor Aguirre
Gustavo Aguirre
Jesus Aguirre
Sebastian Aguirre
Urko Aguirre
Windsor Aguirre
Takashi Agui
Luis Agulló
Tolulope Agunbiade
Agnes Agunos
Blessing Agunwamba
Javier Agusti
Alvar Agustí
Montserrat Agut
Adriano Aguzzi
Jacopo Aguzzi
Ambrose Agweyu
Samad Ahadian
Muslah Ahammad
Anand Ahankari
Ayyoub Ahar
Amy Ahasic
Thomas Ahearn
Carol Aherne
Stephen Ahern
Rexford Ahima
Dinesh Ahirwar
Amirhossein Ahkami
Per Ahlberg
Kathrin Ahlbrecht
Ole Ahlehoff
Golo Ahlenstiel
Marissa Ahlering
Carolyn Rose Ahlers-Schmidt
Volker Ahlers
Shawn Ahlfeld
Christoph Ahlgrim
Crt Ahlin
Mark Ahlman
Clas Ahlm
Amrita Ahluwalia
Manmeet Ahluwalia
Ali Ahmadian
Yashar Ahmadian
Michael Ahmadi
Seyed Foad Ahmadi
Bintou Ahmadou Ahidjo
Faraham Ahmadzadeh
Aamir Ahmad
Aftab Ahmad
Ali Ahmad
Balsam Ahmad
Basir Ahmad
Ejaz Ahmad
Faiz Ahmad
Faizan Ahmad
Faraz Ahmad
Firdos Ahmad
Ghayyor Ahmad
Gul Ahmad
Hussain Ahmad
Iman Ahmad
Mehraj Ahmad
Muzamil Ahmad
Nafees Ahmad
Niaz Ahmad
Nihal Ahmad
Parvaiz Ahmad
Riris Andono Ahmad
Saheem Ahmad
Shafqat Ahmad
Shama Ahmad
Shandar Ahmad
Yasmin Ahmad
Zeeshan Ahmad
Amina Ahmed El-Imam
Noha Ahmed Nasef
A. Ahmed
Abdelrahman Ahmed
Ahmed Ahmed
Alaa Ahmed
Atique Ahmed
Ayesha Ahmed
Chulbul Ahmed
Firoz Ahmed
Iftikhar Ahmed
Khalil Ahmed
Minhaz Ahmed
Mohamed Ahmed
Molla Imaduddin Ahmed
Muhammad Ahmed
Mukhtar Ahmed
Niman Ahmed
S. Ansar Ahmed
S. Faisal Ahmed
S. Sohail Ahmed
Saeeda Ahmed
Sagheer Ahmed
Selena Ahmed
Sharia Ahmed
Sharifah Ahmed
Shiek Ahmed
Shubbir Ahmed
Syed Masud Ahmed
Warish Ahmed
Yasir Ahmed
Zaghloul Ahmed
Zeeshan Ahmed
Zubair Ahmed
Brian Ahmer
Ildus Ahmetov
Ismayil Ahmet
Gudrun Ahnert-Hilger
Peter Ahnert
Sebastian Ahnert
Joohong Ahnn
Hilda Ahnstedt
Andrew Ahn
Byung-Yoon Ahn
Chang Wook Ahn
Eun-Young Erin Ahn
G-One Ahn
Heejune Ahn
Jae Eun Ahn
Jiyoung Ahn
Kwang Woo Ahn
Kwng Seok Ahn
Misol Ahn
Myung Douk Ahn
Richard Ahn
Sang-Joon Ahn
Soohyoun Ahn
Suk-Won Ahn
Sung Gwe Ahn
Sung-Ju Ahn
Tae-Hyuk Ahn
Yong Ahn
Yong-Yeol Ahn
Young-Joon Ahn
Youngkeun Ahn
Linda Ahonen
Dirk Ahrens
Robert Ahrens
Karar Ahsan
Nazmul Ahsan
Sama Ahsan
Divya Ahuja
Malini Ahuja
Umesh Ahuja
Vineet Ahuja
Jorge Ahumada
Jyrki Ahveninen
Alberto Aibar
Takeshi Aiba
Giorgio Aicardi
Christopher Aicher
Wilhelm Aicher
Palok Aich
Tomomi Aida
Pamela Aidelsburger
Eugene Aidman
Cyrus Aidun
Matthew Aiello-Lammens
Allison Aiello
Ernesto Aiello
Luca Maria Aiello
Bertrand Aigle
Bernhard Aigner
Ludwig Aigner
Michael Aigner
Tan Aik Kah
Chihiro Aikawa
James Aikens
Melissa Aikens
Christopher Aiken
Reid Aikin
Jessica Ailani
Laurie Ailles
Vishukumar Aimanianda
Flavio Aimbire
Mary Aime
James Aimone
Jason Aimone
Chrysanthi Ainali
David Ainley
Jose Ainsa
Philip Ainslie
Alar Aints
Kenneth Ain
Roberto Aiolfi
Matti Airaksinen
Manuel Aira
Joao Aires-de-Sousa
Marta Aires-de-Sousa
Julio Aires
Luisa Aires
Edoardo Airoldi
Laura Airoldi
Luisa Airoldi
Ellen Air
Hassan Ait Mouse
Afifa Ait-Belgnaoui
Khatima Ait-Oudhia
C.A.M Aita
Mohamed Aittaleb
Tero Aittokallio
Ashok Aiyar
Hiroyuki Aizawa
Shin-Ichi Aizawa
Ya'ir Aizenman
Felipe Aizpuru
Ding Ai
Huashui Ai
Huisi Ai
Jihui Ai
Jinglu Ai
Midan Ai
Ni Ai
Qinghui Ai
Tomohiko Ai
Yongfeng Ai
Yuncan Ai
Zi Sheng Ai
lingbao Ai
Ghada Ajabnoor
O Ajala
Nadim Ajami
Vladeta Ajdacic-Gross
Anna Ajduk
Marco Ajelli
Olujimi Ajijola
Olu Ajilore
Masahiko Ajiro
Dharani Ajithdoss
P. Ajithprasad
Thekkuttuparambil Ajith
Seena Ajit
Said Ajlouni
Paolo Ajmone Marsan
Ademola Ajuwon
Rinji Akada
Stephen Akafo
Mitsugu Akagawa
Takami Akagi
Takaaki Akaike
Masami Akai
Hiroyuki Akama
Thomas Akam
Hirofumi Akari
Fadi Akar
Muhammad Sajid Hamid Akash
Muhannad Akash
Yoshiki Akatsuka
Alper Akay
Özden Akay
Hiroshi Akazawa
Manabu Akazawa
Rehan Akbani
Hamid Akbarali
Fatemeh Akbarian
Schahram Akbarian
Abolghasem Akbari
Mohammad Akbari
Omid Akbari
Ali Akbar
Huzoor Akbar
Noreen Akbar
Sk. Md. Fazle Akbar
Umer Akbar
Berna Akbulut
Aliye Akcali
Erol Akcay
Ata Akcil
Cezmi Akdis
Guray Akdogan
Yukihiro Akeda
Dickens Akena
Karl Akerman
Nicholas Akers
Elisabet Akesson
Baki Akgül
Bünyamin Akgül
Anwarul Akhand
Alireza Akhondi-Asl
Idir Akhouayri
Most. Mauluda Akhtar
Nahid Akhtar
Nameera Akhtar
Nasreen Akhtar
Parvez Akhtar
Riaz Akhtar
Tariq Akhtar
Yasmin Akhtar
Naseem Akhter
Nasema Akhter
Yusuf Akhter
Eduard Akhunov
Tamar Akhvlediani
Payam Akhyari
Suminori Akiba
Konagaya Akihiko
Ainur Akilzhanova
Marie-Andree Akimenko
Seiji Akimoto
Takayuki Akimoto
Ömer Akinedena
Kehinde Akinlade
Ajoke Akinola
Robert Akins
Oluyemisi Akinwande
Tomi Akinyemiju
Eitan Akirav
Kazuki Akira
Bradley Akitake
Mitsuru Akita
Motomu Akita
Sadanori Akita
Haruhiko Akiyama
Kohki Akiyama
Masashi Akiyama
Masato Akiyama
Yoshihiro Akiyama
Yoshimitsu Akiyama
Takashi Akiyoshi
Taniguchi Akiyoshi
Toshihiko Aki
Erkihun Aklilu
Muktak Aklujkar
Manas Akmatov
Lara Aknin
Denise Akob
Pradip Akolkar
Armen Akopian
Junya Ako
Ersin Akpinar
Athena Akrami
Khondoker Akram
Muhammad Usman Akram
Srivandana Akshintala
Dag. L. Aksnes
Ezra Aksoy
Hafzullah Aksoy
Ugur Aksu
Orhan Aktas
Nasreen Akter
Shahriar Akter
Klaus Aktories
Shaw Akula
Eric Akum
Shailaja Akunuru
Igor Akushevich
Sercan Akyalcin
Ibrahim Akyazi
Elkan Akyürek
Mehmet Akçakaya
Qusai Al Abdallah
Ayed Al Abdallat
Amr Al Abed
Mumna Al Banchaabouchi
Hussain Al Dera
Raed Al Dieri
Ayman Al Haj Zen
Tamer Al Kayal
Ala-Eddin Al Moustafa
Numan Al Rayyan
Rami Al Rifai
Jassim Al Suwaidi
Dalal Al-Abdulrazzak
Ahmed Al-Abd
Mohammed Al-Ahdal
Khalid Al-Ahmadi
Ali Al-Ahmad
A. R. Al-Ali
Monther Al-Alwan
Md. Mamun Al-Amin
Lubna Al-Ansary
Reem Al-Daccak
Nasser Al-Daghri
Ali Al-Faris
Abdullah Al-Farraj
Mohammed Al-Hubaishi
Bilal Al-Jaidi
Dhiya Al-Jumeily
Hussam Al-Kateb
Huda Al-Khalaf
H. Al-Khalifa
Waqar Al-Kubaisy
Khawla Al-Kuraya
Bissan Al-Lazikani
Sareaa Al-Mayahie
Abu-Bakr Al-Mehdi
Mansour Al-Moundhri
Fahd Al-Mulla
Bilal Al-Nawas
Khalid Al-Nedawi
Said Al-Sarawi
Tamer Al-Shafie
Salman Al-Shami
Abdullah Al-Taiar
Jaffar Al-Tawfiq
Mohammad-Borhan Al-Zghoul
Waddhaah Al-asbahy
Emad Al-dujaili
Bandar AlAqeel
Majid AlGhatrif
Aly AlShamy
Claude Alabouvette
Concepción Alados
Kaat Alaerts
Manoj Alagarajan
Kalichamy Alagarasu
Lakkureddi Alagarsamy
Kumar Alagramam
Fares Alahdab
Abraham Alahmad
Ayedh Alahmari
Joseph Alaimo
Ayodele Alaiya
Eric Alamartine
Hala Alameddine
ASM Alamgir
Javier Alamilla
Miguel Alaminos
Pamela Alamos
Hunain Alam
Mahbubul Alam
Maqsudul Alam
Md Suhail Alam
Mohammad Alam
Muhammad Jawaherul Alam
Munirul Alam
Parvez Alam
Samina Alam
Shafiul Alam
Shah Jamal Alam
Tausif Alam
Marcos Alaniz Rodrigues
Pietro Alano
Sarah Alansari
Merve Alanyali
O'Doherty Alan
Satish Alapati
Alberto Alape-Girón
Ali Alaraj
Catalina Alarcon de la Lastra
Francisco Alarcon-Chaidez
Balbino Alarcon
Emilio I. Alarcon
Vernadeth Alarcon
Marta Alarcón-Riquelme
Pascale Alard
Yves Alarie
Francois Xavier Alario
S. Alarmelu
Samer Alasaad
Anna Alassaad
Julien Alassimone
Ana Alastruey-Izquierdo
Jordi Alastruey
Cédric Alaux
Juan Jose Alava
Mikko Alava
Maher Alayyoubi
William Alazawi
Lucy Alba-Ferrara
Ramon Albajes
Rafael Albaladejo
Amaya Albalat
Ricard Albalat
Manuel Albanese
Demetrius Albanes
Diego Albani
Salvatore Albani
Rodolpho Albano
Claude Alban
Umberto Albarella
Virginia Albarracin
Andrea Albarracín Orio
Ana Albarran-Lara
Juan Pablo Albar
Dan Albaugh
Janine M. Albaugh
Yakup Albayrak
Meric Albay
Anna Alba
Emilio Alba
Liliana Alba
Anthony Alberg
Ramiro Alberio
Cornelis Arnout Albers
D. J. Albers
Sonja-Verena Albers
Christiane Albert-Weissenberger
Kurt Albertine
David Albertini
Warren Albertin
Alberto Alberti
Gianmarco Alberti
Giorgio Alberti
Saverio Alberti
Sebastian Alberti
Luis Alberto Quesada-Allue
Odair Alberton
Ferlin Alberto
Roger Alberto
Steven Alberts
Susan Alberts
Cecile Albert
Christine Albert
Heidi Albert
Jan Albert
Jeff Albert
Joerg Albert
Kristian Albert
Paul Albert
Richard Albert
Réka Albert
Steven Albert
Verena Albert
Mattia Albiero
Julie Albietz
Adriana Albini
Sebastian Albinsson
Elisabetta Albi
Alessandro Alboresi
Hamed Alborzinia
Catrin Albrecht
Christian Albrecht
Jan Albrecht
Jörg Albrecht
Konstanze Albrecht
Letusa Albrecht
Melanie Albrecht
Philipp Albrecht
Stefanie Albrecht
Urs Albrecht
Urs-Vito Albrecht
Werner Albrich
Rebecca Albright
Maicon Albuquerque
Pedro Albuquerque
Mohamed Alburaki
Razvan Albu
Sergiu Albu
Philip Alcabes
Juan Alcala-Diaz
Myriam Alcalay
Ana Alcalde
Miguel Alcalde
Beatriz Alcalá-Torres
Héctor Alcalá
Antonio Alcami
Luiz Carlos Alcantara
Suzana Alcantara
Luis David Alcaraz
Maria Jose Alcaraz
Ruben Alcazar
Joseph Alcorn
Sergio Alcoser
Soledad Alcántara
Fredik Aldaeus
Mario Aldape Pérez
Marta Aldea Novo
Rodrigo Aldecoa
Kieran Alden
Peter Alderks
Brandon Alderman
Harold Alderman
Luke Alderwick
Robert Alder
Virginia Aldige
Rita Aldini
Mark Borris Aldonza
Benjamin Aldrich
Simon Aldridge
Hakan Aldskogius
Carlo Aleci
Juan Aledo
Taciane Alegra
Ana Claudia Alegre
Maria-Luisa Alegre
Alexander Aleixo
Kristin Aleklett
Alexander Alekseyenko
Olga Alekseyenko
Lauren Aleksunes
Peter Alele
Francisco Alemany
Julie Aleman
Barbara Alemar
Musse Alemayehu
Mulubirhan Alemayoh
George Alemnji
Abere Alemu
Francis Alenghat
Natalia Alenina
Mattias Alenius
Jo Alen
Paula Alepuz
Thomas Alerstam
Samir Aleryani
Riccardo Alessandro
Jessica Alessi
Eva Ales
Alexis Aletras
John Aletta
Ilias Alevizos
Nicholas Alexakis
Vasileia-Ismini Alexaki
Aaron Alexander-Bloch
Martha Alexander-Miller
Barbara Alexander
Brian Alexander
Daniel C. Alexander
David Alexander
Eileen Alexander
Gerianne Alexander
Guillermo Alexander
Helen Alexander
J.S. Alexander
Jake Alexander
James Alexander
Jeff Alexander
Jennifer Alexander
Jill Alexander
Justine Alexander
Katherine Alexander
Kathleen Alexander
Mallika Alexander
Mathew Alexander
Murray Alexander
Neal Alexander
Nina Alexander
Sheila Alexander
Stephen Alexander
Thomas Alexander
Timothy Alexander
Todd Alexander
Yvonne Alexander
Andrei Alexandrescu
Frederic Alexandre
Gladys Alexandre
Joachim Alexandre
Paula Alexandre
Stephane Alexandre
Tiago Alexandre
Konstantina Alexandropoulos
Ilya Alexandrov
Kirill Alexandrov
Ludmil Alexandrov
Mark Alexandrow
Nicoleta Alexandru
Mikhail Alexeyev
Oleg Alexeyev
Alessio Alexiadis
Frank Alexis
Michael Alexis
Aleck Alexopoulos
Emmanouel Alexopoulos
Johanna Alexopoulos
Theodore Alexopoulos
Emil Alexov
Anne Alex
Massimo Alfano
Clara Alfaro-Cervello
Ernesto Alfaro-Moreno
Andrea Alfaro
Carlos Alfaro
Enrico Alfei
Carlo Alfieri
Roberta Alfieri
Ana Alfirevic
Jose Alfonso
Mac Alford
Tamuno Alfred
Mabel Algeciras
Holly Algood
Maria del Mar Alguacil
Mohamed Alhamdani
Turki Alhazzazi
Mohammed Alhoot
Saud Alhusaini
Mohammed Ali Mustafa
Fatima Ali-Rahmani
A. G. Alias
A Alia
Ricardo Alia
Sedat Alibek
Julio Aliberti
Stefano Aliberti
Arif Alibhai
Faisal Alibhai
Bradly Alicea
Cristiano Alicino
Jakhongir Alidjanov
Pietro Alifano
Mani Alikhani
Warren Alilain
Judie Alimonti
Mauro Alini
Lenneke Alink
Malona Alinsug
Matthew Aliota
S Alipour
Alberto Aliseda
Anna Alisi
Chiara Alisi
Malcolm Alison
Sabina Alistar
Christian Alis
Kari Alitalo
Fabio Alivernini
Mohammed Aliyu-Paiko
Gambo Aliyu
Mahasti Alizadeh
Akhtar Ali
Asad Ali
Ashfaq Ali
Basharat Ali
Carine Ali
Hamid Ali
Hammad Ali
Hydar Ali
Jared Ali
Maisa Ali
Moazzam Ali
Mohammad Ali
Muhammad Ali
Muhammad Masroor Ali
Nabeel Ali
Nahid Ali
Nasir Ali
Natasha Ali
Naushad Ali
Raghib Ali
Sajid Ali
Sheikh Ali
Sher Ali
Simak Ali
Syed Ali
Noam Alkan
Leontine Alkema
Khalid Alkharfy
Naim Alkhouri
Gorka Alkorta-Aranburu
Fowzan Alkuraya
Mohan Alladi
Yagut Allahverdiyeva
Adil Allahverdiyev
Fabrice Allain
Jean-Pierre Allain
Suzanne Allaire
Suleyman Allakhverdiev
Valérie Allamand
Mohamed Allam
David Alland
Andrew Allan
Charles Allan
David Allan
Raymond Allan
Stuart Allan
Bernard Allaouchiche
Abdelmounaaïm Allaoui
Elias Allara
Joanne Allard
Marc Allard
Patrick Allard
Veerajalandhar Allareddy
Paola Allavena
Nicholas Allcock
Richard Allcock
Karel Allegaert
Eugenia Allegra
Andrew Allegretti
Giuliana Allegrucci
Diane Allen-Gipson
Maria Allende
Jane Allendorfer
Karin Allenspach
Morten Allentoft
Antino Allen
Ben Allen
Benjamin Allen
David Allen
E. Kaitlynn Allen
Edwards Allen
Elzabeth Allen
Geraldine Allen
Irving Allen
Jane Allen
Jessica Allen
Kyle Allen
Lee Allen
Lee-Ann Allen
Lisa Allen
Louise Allen
Margaret Allen
Mariet Allen
Mark Allen
Matthew Allen
Maximilian Allen
Melissa Allen
Michael Allen
Peter Allen
Randy D. Allen
Richard Allen
Robert Allen
Sandra Allen
Scott Allen
Stan Allen
Stephanie Allen
Susan Allen
Alejandro Allepuz
Michael Allerhand
Trine Allerslev Horsboel
Patricio Aller
Stefano Allesina
William Alley
Antje-Kathrin Allgaier
Victoria Allgar
Heike Allgayer
Maria Allhorn
Ney Alliey-Rodriguez
Arthur Allignol
Juri Allik
Andrew Allison
Ed Allison
Heather Allison
Jane Allison
Lizabeth Allison
Rachel Allison
W. Ted Allison
Abdel Alli
Margaret Allman-Farinelli
Christine Allmang
Dan Allman
John Allman
Tom Allnutt
Mariacarmela Allocca
Vanessa Allom
Heather Allore
Yves Allory
Iraide Alloza
Luke Allsopp
Richard Allsopp
David Allsop
Matthew Allsop
Dilara Ally
Majid Almadi
Pere Almagro
Mohammadali Almasieh
Bettina Almasi
Guillermina Almazan
Carlos Almeciga-Diaz
Seba Almedawar
João Almeida Júnior
Anielle Christine Almeida Silva
Elmo Almeida-Amaral
Mário Almeida-Neto
Graca Almeida-Porada
A. Paulo Almeida
Adelaide Almeida
Afonso Almeida
Alzira Almeida
Angela Almeida
Antonio Almeida
Cecilia Almeida
Danilo Almeida
Eduardo Almeida
Gustavo Almeida
Igor Almeida
Jonas Almeida
Luciana Almeida
Mónica Almeida
Osborne Almeida
Osvaldo Almeida
PFF Almeida
Pedro Almeida
Rodrigo Almeida
Mercedes Almela
Manuel Almendro-Delia
Sonia Almeria
Yannis Almirantis
Walter Almirón
Carmen Almiñana
Salah Almokadem
Mark Almond
Naif Almontashiri
Alex Almoudaris
Genevieve Almouzni
Catarina Almqvist
Anthony Almudevar
Anas Almukhtar
Abdulwahab Almusallam
Khalid Almutairi
Jessica Alm
Natalie Alméras
Hassan Alnuaimat
Ali Alnuaimi
Ariel Aloe
Alessio Alogna
Anna Maria Aloisi
Francesca Aloisi
Michel Aloni
Cristina Alonso Bouzón
Jose Octavio Alonso Gamboa
Virginia Alonso Roldán
Maria Luz Alonso-Alvarez
Cesar Alonso-Borrego
David Alonso-Caneiro
Marta Alonso-Hearn
Paloma Alonso-Magdalena
Maria Isabel Alonso-Vale
Alvaro Alonso
Conchita Alonso
Covadonga Alonso
Juan Alonso
Maria Jesus Alonso
Marta Alonso
Pino Alonso
Santos Alonso
Sergio Alonso
Francis Alonzo III
Ronen Alon
Uri Alon
Jim Aloor
Michael Alosco
Pep Alos
Sultan Alotaibi
Ahmed Aloulou
Raquel Aloyz
Onder Alpdogan
Noam Alperin
Martin Alpert
Chester Alper
Scott Alper
Seth Alper
Cambria Alpha
Luke Alphey
Nina Alphey
Gianfranco Alpini
Amedeo Alpi
Durmaz Alpman
Fabien Alpy
Ahmad Alqudah
Mohammad Alqudah
David Alquezar-Planas
Thierry Alquier
Waddah Alrefai
Bahauddeen Alrfaei
Monique Alric
Bilal Alsallakh
Ramzi Alsallaq
Sam Alsford
Ulrich Alshuth
Berta Alsina
Clara Alsinet
James Alspaugh
Christian Alsterberg
Per Alström
Jane Alsweiler
Margit Alt Murphey
addy Alt-Holland
Afrasyab Altaf
Arshad Altaf
Gennaro Altamura
Maria Altamura
Sandro Altamura
Raffaele Altara
Chiara Altare
Mekibib Altaye
Sean Altekruse
Rabeah Altemaimi
Ammar Altemimi
Peter Altenberger
Adrian Altenhoff
Christopher Alteri
Claudia Alteri
Eric Altermann
Mark Alter
Orly Alter
Fernando Althabe
Nadja Althaus
Kristina Althoff
Sandy Althomsons
Frederick Altice
Nick Altieri
Francisco Altimiras
Can Altinelataman
Christian Altmann
Lori Altmann
Michael Altmann
Doug Altman
Maria Altman
Safra Altman
Marcus Altmeier
Signe Altmäe
Janine Altmüller
Corrado Altomare
Deborah Altomare
Nezam Altorok
Barry Alto
John Altringham
Richard Altschuler
Angelina Altshuler
Ernesto Altshuler
Eberhard Altstadt
Lucia Altucci
Res Altwegg
Clemens Alt
Eckhard Alt
Karen Alt
Kurt Alt
Mary Alt
Kishore Alugupalli
Kishore R Alugupalli
Rotimi Aluko
Joshi Alumkal
Neelakanteswar Aluru
Srinivas Aluru
Jalemba Aluvaala
Noe Alvaarez
Severine Alvain
Amir-Houshang Alvandi
Jaime Alvarado-Bremer
Alvaro Alvarado
Beatriz Alvarado
Juan Carlos Alvarado
Matias Alvarado
Sebastian Alvarado
César Alvarenga
Inacio Alvarenga
Gail Alvares
Lucia Alvares
Cesar Alvarez Gonzalez
Gloria Alvarez Llamas
Santiago Alvarez Prado
Diego Alvarez-Berastegui
Javier Alvarez-Cienfuegos
Lisa Alvarez-Cohen
M Alvarez-Figueroa
Lorenzo Alvarez-Filip
Daniel Alvarez-Garcia
Begoña Alvarez-Gonzalez
Enric Alvarez-Lacalle
Manuel Alvarez-Lobos
Cristina Alvarez-Martinez
David Alvarez-Ponce
Nidia Alvarez-Rueda
Marcio Alvarez-Silva
Gerardo Alvarez-Uria
Luis Alvarez-Vallina
Carlos Alvarez
Carolina Alvarez
David Alvarez
Gonzalo Alvarez
Javier Alvarez
Jose Alvarez
Julio Alvarez
Luis Alvarez
Mario Alvarez
Ofelia Alvarez
Oscar Alvarez
Paula Alvarez
Rene Alvarez
Silvia Alvarez
Sophie Alvarez
Susana Alvarez
Tara Alvarez
Victoria Alvarez
Jorge Alvaro-Fuentes
Pasquale Alvaro
Ashok Alva
John Alverdy
Marta Alves da Silva
Marcelo Alves-Ferreira
Miguel Alves-Ferreira
Ada Alves
Artur Alves
Cecília Alves
Christiano Alves
Helder Alves
Joao Alves
Jose Alves
Jurgen Alves
Luiz Alves
Lysangela Alves
Maria Alice Alves
Monica Alves
Nelson Alves
Oscar Alves
Romulo Alves
Rui Alves
Rômulo Alves
Sandra Alves
Jenna Alvey
Cristina Alvira
Adil Alwahaibi
Stephen Alway
Hussein Aly Ibrahim
Andrei Alyokhin
Abdel-Rahman Aly
Ahmed Aly
Amina Aly
M. Aly
Omar Aly
Pedro Alzari
Christian Alzheimer
Paola Amable
Peter Amadio
Dino Amadori
Alicia Amadoz
Andre Amado
Andrea Amalfitano
Mojtaba Amani
A Amann
Kerstin Amann
Kinjiro Amano
Mariane Amano
Farzaneh Amanpour
Frederic Amant
M. Javad Aman
Andre Amaral
Andreia Amaral
André Amaral
António Amaral
Eduardo Amaral
Murilo Amaral
Sandra Amaral
Deepak Amarapurkar
Ananda Amarasinghe
Gaya Amarasinghe
Vindhya Amarasinghe
Ravi Amaravadi
Jomana Amara
Valerie Amarger
Edson Amaro Jr
Ana Amaro
Carmen Amaro
Sergi Amaro
Jacques Amar
Laurence Amar
Richard Amasino
Ivan Amat Roldan
Flavio Amate
Roland Amathieu
Francesca Amati
Gimano Amatngalim
Angela Amato
Francesco Amato
Katherine Amato
Paula Amato
James Amatruda
Giuseppe Amatulli
Vishwa Amatya
Namasivayam Ambalavanan
Khalid Ambarki
Rajesh Ambasudhan
Kiran Ambatipudi
Srikant Ambatipudi
Bala Ambati
Jayakrishna Ambati
Surendra Ambegaokar
Atul Ambekar
Gregory Amberg
Chenwi Ambe
Richard Ambinder
Carrie Ambler
Lilliam Ambroggio
Patrizia Ambrogini
Damien Ambrosetti
Mark Ambrose
Will Ambrose
Ettore Ambrosini
Santiago Ambrosio
Alessandro Ambrosi
Peter Ambros
Geza Ambrus
Stefan Ambs
Indu Ambudkar
Mirjam Amcoff
Joelle Amedee
Nadia Ameen
Simon Ameer-Beg
Adeladza Amegah
Stephanie Ameis
Hanna Amelina
Rezvan Ameli
Till Amelung
Wulf Amelung
Djesika Amendah
Brad Amendt
Bastian Amend
Arnau Amengual
Pietro Ameri
Aliaa Amer
Amal Amer
Johnny Amer
Greg Ames
Nancy Ames
Burim Ametaj
Tohti Amet
Maarten Ameye
Myriam Amezcua
Nathalie Amiable
Aliaksandr Amialchuk
Fernanda Amicarelli
Eran Amichai
Roberto Amici
Massimo Amicosante
K. Amico
Peter Amico
Celine Amiez
Alessia Amighini
Francisco Amil-Ruiz
Floriano Amimo
Saber Amin Yavari
Saiied Aminossadati
A R M Ruhul Amin
Beejal Amin
Janaki Amin
Mohsen Amin
Muhammad Amin
Rajesh Amin
Sanjiv Amin
Zahra Abdulaqader Amin
Romain Amiot
Alireza Amirbaigloo
Mohammadtaghi Amiri-Khorasani
E Amirian
Bahman Amiri
A Amirkhosravi
Mahmood Amiry-Moghaddam
Samreen Amir
Shimon Amir
Lucy Amissah
Howard Amital
Eisuke Amiya
Rachel Amiya
Diletta Ami
Michael Amling
David Ammar
Dib Ammar
El-Desouky Ammar
Ole Ammerpohl
G Paul Amminger
Paolo Ammirante
Enrico Ammirati
Hope Amm
Mary Amoakoh-Coleman
Nicola Amodio
Wondwossen Amogne
Joseph Amon
Leila D Amorim
Maria Joao Amorim
Paulo Amorim
Giovanni Amori
Napapat Amornwichet
Lizandra Amoroso
Mackenzie Amoroso
Lucia Amoruso
Daniel Amor
Fernando Amor
Christopher Amos
John Amos
Martyn Amos
William Amos
Greg Amoutzias
Francisco Amparo
Piti Amparyup
Hubert Amrein
Karin Amrein
Valentin Amrhein
Rohit Amritanand
Francis Amrit
Stephen Amrock
Ribka Amsalu
Brian Amsden
Charles Amsler
Dima Amso
Ursula Amstutz
Franklin Amthor
Helge Amthor
John Amuasi
Laufey Amundadottir
Ravindra Amunugama
Jovita Amurwon
Volponi Ana Angelova
Brian Anacker
Alba Anadon-Rosell
Athanasios Anagnostopoulos
Evdokia Anagnostou
Linda Anagu
David Anaki
Witthaya Anamnart
Kesara Anamthawat-Jonsson
Bela Anand-Apte
Abhijeet Anand
Akshay Anand
Atul Anand
Ganesh Anand
Paras Anand
Sanjay Anand
Santosh Anand
Shuchi Anand
Frank Anania
Kay Anantanawat
Ashwin Ananthakrishnan
Jaithri Ananthapavan
Shrikant Anant
Sirinart Ananvoranich
Hany Anany
Pedro Anastacio
Michael Anastario
Panos Anastasiadis
Spiros Anastasiadis
Luigi Anastasia
Natasa Anastasov
Konstantinos Anastassiadis
K Anastos
Milena Anatchkova
Vikas Anathy
Juan-Manuel Anaya
Goran Anačkov
Muralidharan Anbalagan
Periasamy Anbu
Raymond Anchan
Davide Anchisi
Leonardo Ancillotto
Gema Ancillo
Sonia Ancoli-Israel
Petronela Ancuta
Olga Anczuków
Ben Andagalu
Daniela Andaku
Fred Andayi
Gregor Andelfinger
Olle Anderbrant
Leander Anderegg
Ulf Anderegg
William Anderegg
Gregor Anderluh
Mark Andermann
Miroslava Anderova
AB Andersen
Andreas Andersen
Asger Andersen
Erik Andersen
Jeremy Andersen
Jesper Andersen
Johan Hviid Andersen
John Andersen
Judith Andersen
Karl Andersen
Kathryn Andersen
Ken Andersen
Lars Andersen
Nicholas Andersen
Nikolaj Andersen
Signe Ravn Andersen
Vibeke Andersen
henrik Andershed
Rachel Anderson de Cuevas
Christine Anderson-Cook
Kristina Anderson-Teixeira
Alexander Anderson
Alisha Anderson
Amy Anderson
Annette Anderson
Benjamin Anderson
Brian Anderson
Burt Anderson
Carryn Anderson
Charles Anderson
Christopher Anderson
Colin Anderson
Craig Anderson
Cynthia Anderson
Deborah Anderson
Deirdre Anderson
Eric Anderson
George Anderson
Gregory Anderson
Jeffrey Anderson
Jennifer Anderson
John Anderson
Judy Anderson
Karl Anderson
Kenneth Anderson
Kirk Anderson
Kurt Anderson
Larry Anderson
Laura Anderson
Leif Anderson
Lucy Anderson
Marc Anderson
Margot Anderson
Michael Anderson
Nigel Anderson
Nina Anderson
O. Roger Anderson
Peter Anderson
Rhys Anderson
Richard Anderson
Rika Anderson
Robert Anderson
Ronald Anderson
Ross Anderson
Simon Anderson
Stephen Anderson
Suzanne Anderson
Tavis Anderson
Tim Anderson
Todd Anderson
Trent Anderson
Troy Anderson
W Anderson
Wayne Anderson
Weston Anderson
William Anderson
Ann-Christine Andersson Arnten
Anders Andersson
Anna-Maria Andersson
Annika Andersson
Daniel Andersson
David Andersson
Emma Andersson
Erik Andersson
Göran Andersson
Jan Andersson
K. Kristoffer Andersson
Karl Andersson
Karl-Erik Andersson
Lars-Magnus Andersson
Leif Andersson
Madelene Andersson
Magnus Andersson
Malin Andersson
Martin Andersson
Mats Andersson
Patrik Andersson
Roland Andersson
Sofia Andersson
Hans-Joachim Anders
Juanita Anders
Robin Anders
Simon Anders
Christian-Heinz Anderwald
David Andes
Anand Kumar Andiappan
Isabel Andia
Sofija Andjelic
Usha Andley
Claudia Andl
Thomas Andl
Cynthia Andoniadou
David Andow
Amy Ando
Hitoshi Ando
Katsutoshi Ando
Kiyohiro Ando
Soichi Ando
Takahiro Ando
Yuichi Ando
María Luisa Andrade Couce
JD Andrade Filho
Valter Andrade Neto
Sheilla Andrade Oliveira
Monica Andrade-Morraye
Michael Andrades
Bruno Andrade
Galdino Andrade
Hélida Andrade
Leonardo Andrade
Leonardo Neves Andrade
Lucia Andrade
Luciana Andrade
Maxuel Andrade
Paula Andrade
Rafael Andrade
Roberto Andrade
Johanna Andrae
Ibolya Andras
Prabha Andraweera
Theodore Andreadis
Elisabeth Andreadou
Christian Andreasen
Ole Andreassen
Rune Andreassen
Kungl Andreas
Gabriele Andreatta
Marta Andreatta
Massimo Andreatta
Eran Andrechek
Claudio Andreetti
Valentina Andreeva
Viktoria Andreeva
Victor Andreev
Karl Andree
Ariana Andrei
Graciela Andrei
Jean Andrei
Marco Andrello
Antoine Andremont
Davide Andrenacci
Laurent Andreoletti
Pietro Andreone
Bill Andreopoulos
Athena Andreosso
Fernando Andreote
Gabriella Andreotti
Renato Andreotti
Anna Andreou
Christina Andreou
Francesco Andreozzi
Brage Andresen
David Andresen
Elisa Andresen
Olafur Andresson
Brian Andres
Christian Andres
Daniela Andres
Douglas Andres
Emmanuel Andres
Maria Estela Andres
Sarah Andres
Penelope Andreux
Jessica Andrews-Hanna
Benjamin Andrews
Elizabeth. Andrews
Gavin Andrews
Gerard Andrews
K Andrews
Kelly Andrews
Kimberly Andrews
Nick Andrews
Robert Andrews
Russ Andrews
S. Brian Andrews
Simon Andrews
Stuart Andrews
Zane Andrews
Kanner Andrew
Ruth Andrew
Alexander Andreyev
Thomas Andriacchi
Mahefatiana Andrianifahanana
Alex Andrianopoulos
Ramaroson Andriantsitohaina
Annie Andrieux
Giulia Andrighetto
Nancy Andrioli
C. Andris
Fabienne Andris
Angelo Andriulli
Ovidiu Andronesi
Elliot Androphy
Vasilis Androutsopoulos
Valery Andrushchenko
Hagen Andruszkow
Jan Andrysek
Serge Andréfouët
Claire Andréjak
Vicente Andrés
Jean-Baptiste André
Jan Andzelm
Giuseppe Andò
Isabel Andújar
Ritu Aneja
Filomena Anelli
Brian Aneskievich
Michael Anestis
Elsa Anes
Simone Anfossi
Siddhartha Angadi
Raja Angamuthu
Michael Angastiniotis
Narayanasamy Angayarkanni
Kalliopi Angelakis
Davide Angeletti
Peter Angeletti
Silvia Angeletti
Martin. Angele
Francesco Angelico
Frederic Angelier
Italo F Angelillo
Bo Angelin
D Angelis
Konstantinos Angelis
Fabio Angeli
Paolo Angeli
Blake Angell
Leonardo Angelone
Tommaso Angelone
Mark Angelos
Jussara Angelo
Francesco Angelucci
Stefania Angelucci
Jonathan Angel
Sergio Angel
Largus Angenent
Matias Angerami
M Angermaier
Esther Angert
Klaus Anger
Oskar Angerås
Manuela Angioi
Claudio Angione
Xavier Anglaret
Sara Angleman
Michael Anglesio
Philip Anglewicz
Jeromy Anglim
Florent Angly
Nicole Angotti
Denis Angoulvant
Evelina Angov
Alessandro Angrilli
Ignasi Anguera
Jaum Anguera
Sergio Anguissola
Jaime F. Angulo-Mora
Javier Angulo
Brian Angus
Simon Angus
Vibian Angwenyi
Kai Keng Ang
Marcus Ang
Mei-Kim Ang
Patricia Ang
Yen-Sin Ang
Robert Anholt
Gabriel Anhê
Luis Anibarro
Roberto Anichini
Veena Anil
Abebe Animut
Desmond Ofosu Anim
Andriy Anishkin
Andrey Anisimov
Hymie Anisman
Razvan Anistoroaei
Abu Syed Md Anisuzzaman
Eduardo Anitua
Biswas Anjan
Christophe Anjard
Muna Anjum
Qudsia Anjum
Hendrik Ankersmit
Tokie Anme
Laura Annaratone
Vito Annese
Orlane Anneville
Brian Annex
Jozef Anne
Tarmo Annilo
Annisa Annisa
Jean-Marie Annoni
Raquel Annoni
Clorinda Annunziata
David Ann
Youssef Anouar
Mahesan Anpalahan
Toshihiro Ansai
Siamak Ansari Shahrezaei
A Ansari
Ambreen Ansari
Athar Ansari
Hifzur Ansari
Israr-ul Ansari
Kausar Ansari
Zahid Ansari
Éimhín Ansbro
Dean Ansell
Pat Ansell
Dario Anselmetti
Matteo Anselmino
K. Mark Ansel
Kristi Anseth
David Ansley
Daniel Ansong
Ulrich Ansorge
Matthew Anstey
Marion Anstis
Rashid Ansumana
Caryl Antalis
Toni Antalis
Andrea Antal
Mark Antal
Douglas Antczak
Haike Antelmann
Niels Anten
Peter Anthamatten
Bogaert Anthony
Cousien Anthony
Donald Anthony
James Anthony
Karen Anthony
Richard Anthony
Robert Anthony
Daniele Antichi
Lucas Antiqueira
Marlies Antlanger
Michael Antle
Antonio Antoccia
Cinzia Antognelli
Sophie Antoine-Jonville
Dalibor Antolovic
Amina Antonacci
Fernando Antonanzas
Gregory Antonarakis
Stylianos Antonarakis
Fernando Antoneli
Raffaele Antonelli Incalzi
Alessandro Antonelli
Lis Antonelli
David Antonetti
Anastasia Antoniadou
Chrysanthi Antoniadou
Silvio Antoniak
Cristina Antoniali
Fumarola Antonia
Alberto Antonietti
Maciek Antoniewicz
Christophe Antoniewski
Francesco Antonini-Canterin
Angelo Antonini
James Antonini
Manuela Antonioli
Alberto Antonioni
Marco Antoniotti
George Antoniou
Andréa Antonio
Carla Antonio
Mark Antonio
Sabina Antoniu
Anastasia Antonopoulou
Elena Antonova
Janis Antonovics
Annika Antonsson
Stephen Antonysamy
Asok Antony
Bhavna Antony
Nisha Antony
Veena Antony
Andrea Anton
Gisela Anton
Stephen Anton
Jędrzej Antosiewicz
Christopher Antos
Ruby Anto
Jani Anttila
Katja Anttila
Agostinho Antunes
Edson Antunes
Fernando Antunes
Flora Antunes
Luisa Antunes
Mauricio Antunes
Karina Antunez
Juan Carlos Antuña
Julie Antvorskov
Kai Antweiler
Yaa Antwi
Rodolphe Anty
Justus M. Anumonwo
Kalyan Anumula
S Anuradha
Alfred Anwander
Mekhail Anwar
Moshiur Anwar
Muhammad Anwar
Naohiko Anzai
Nicoletta Anzalone
Rita Anzalone
Muhammad Anzar
D Anziliero
Serenella Anzilotti
Joshua Anzinger
Gizelle Anzures
Bei An
Chuanfu An
Chunju An
Dong An
Gary An
Hailong An
Haizhong An
Hanbing An
Hyo An
Jie An
Jiyuan An
Kai-Nan An
Lili An
Lingling An
Ping An
Qian An
Ruihua An
Ruisheng An
Shiheng An
Wei An
Wenfeng An
Xia An
Xingwei An
Yom An
Yong-Qiang (Charles) An
Yu An
Yulin An
Jean-Michel Ané
Quyen Aoh
Wataru Aoi
Kiyoko Aoki-Kinoshita
Hiroki Aoki
Junken Aoki
Kagari Aoki
Kazunori Aoki
Ken-Ichi Aoki
S Aoki
Takashi Aoki
Yasunobu Aoki
Yoshitsugu Aoki
Yuta Aoki
Toru Aonishi
Myriam Aouadi
Fawzi Aoudjit
Ryota Aoyagi
Toshinori Aoyagi
Koji Aoyama
Takashi Aoyama
Takuma Aoyama
Katsuyuki Aozasa
Cheng-qi Ao
Hushan Ao
Mingfang Ao
Mingxin Ao
Ping Ao
Ying Ao
yingfang Ao
Reşat Apak
Paschal Apanga
Conrado Aparicio
Juan Aparicio
Oscar Aparicio
H S Aparna
Serkan Apaydin
John Apergis-Schoute
Sebastian Apesteguia
Lionel Apetoh
Paul Apfaltrer
Ruslan Aphasizhev
Coren Apicella
Yiorgos Apidianakis
Tobias Apinjoh
Benjawan Apinonkul
Jonas Apitzsch
Thore Apitz
Daniel Apolinario
Andrea Apolloni
Bruno Apolloni
Luis Apolonia
John Apolzan
Camilo Aponte-Santamaria
Sokratis Apostolidis
Evangelia Apostolopoulou
Paul Appelbaum
Magnus Appelberg
Marc Appelhans
BJ Appelmelk
Charles Apperson
Brian Appleby
Laura Appleby
Tanya Applegate
Jessica Appler
David Appleton
Tom Appleton
Dean Appling
Jose Appolinario
Irene Appolloni
Jennifer Apps
Tamar Aprahamian
Giuseppe Aprile
Erin Aprison
Ron Apte
Suneel Apte
Udayan Apte
Deborah Apthorp
André Aptroot
Giovanni Aquaro
Peter Aquilina
Camila Aquino
Gabriella Aquino
Jorge Aquino
Victor Aquino
Danial Arabali
Ehsan Arabzadeh
Gopala Aradhyam
Gudbjorg Aradottir
FJL Aragao
Anna Aragay
Brandon Aragona
Cesare Aragona
Tomas Aragon
Virginia Aragon
Henio Aragão's
Andrés Aragón Martínez
Onyebuchi Arah
Ayako Arai
Hidenori Arai
Ken Arai
Koji Arai
Lisa Arai
Manabu Arai
Munehito Arai
Yasuhito Arai
Tsutomu Arakawa
Karen Arakelyan
Atsuko Araki
Kiwako Araki
Marito Araki
Michihiro Araki
Nobukazu Araki
Shin-ichi Araki
Susumu Araki
Wataru Araki
Yoshi Araki
Jose Aramburu
Nicholas Aramovich
Adamantos Arampatzis
Alicia Aranaz Martin
Byron Arana
Jorge Arancibia
Isabel Aranda-Olmedo
Evelyn Aranda
Jesus Aranda
Manuel Aranda
Miguel Aranda
Mimi Arandjelovic
Barbara Araneo
Diego Arango
María Aranguren-Gassis
Igor Aranson
Tamas Aranyi
Praveen R. Arany
Zolt Arany
Meana Aranzazu
del Campo Aranzazu
Adi Aran
Christian Aran
Hideki Araoka
Toshikazu Araoka
Ezequiel Araoz
Ramesh Arasaradnam
Hisashi Arase
Siddhesh Aras
H.S. Arathi
Flabio Araujo
Ivan Araujo
Jean Araujo
Laura Araujo
Leonardo Araujo
Nuno Araujo
Rafael Araujo
Ricardo Araujo
Ronaldo Araujo
Ravit Arav-Boger
Rajagopal Aravalli
Filippos Aravanopoulos
Andres Aravena
Shigeki Arawaka
Marcelo Araya-Salas
Jorge Araya
Jun Araya
Ozgur Araz
Raimundo Araújo Júnior
Adauto Araújo
Anelise Araújo
António Araújo
Aurigena Araújo
Jamile Araújo
Vera Araújo
Ali Arbab
Francesco Arba
Estelle Arbellay
Jack Arbiser
Joseph Arboleda
Vicente Arbona
Maria Arbonés
Victoria Arbour
J Arbo
Jesse Arbuckle
Gordon Arbuthnott
Katherine Arbuthnott
Patrick Arbuthnot
Marc Arbyn
Marina Arcagni
Luca Arcaini
Murat Arcak
Marie-Laure Arcangeli
Alexandre Arcaro
Kathleen Arcaro
Elsa Arcaute
Marcello Arca
Arturo Arce-Esquivel
Patricio Arce-Johnson
Peter Arcese
Roger M. Arce
Stephen Arce
Cristel Archambaud
Philippe Archambault
Vincent Archambault
Éric Archambault
Douglas Archbold
Debbie Archer
Edward Archer
Frederick Archer
Michael Archer
Stuart Archer
Will Archer
Silvana Archetti
Bruce Archibald
J Archibald
Adriana Arcia
Biagio Arcidiacono
Carla Arciola
Joanne Arciuli
Vincenzo Arcoraci
Mauricio Arcos-Burgos
Pep Arcos
Andrea Arcucci
Marco Arculeo
Claudio Arcuri
Carmen Ardanuy
Babak Ardekani
Reza Ardekani
David Ardell
Agnieszka Ardelt
Peter Ardelt
Amanda Ardente
Catherine Arden
Gemma Arderiu
Chris Ardern
Amir Ardeshir
Daniel Ardia
Moshe Arditi
Navid Ardjomand
Florencia Ardon
Alessandro Arduini
Arduino Arduini
Virginia Arechavala-Gomeza
Kathryn Arehart
Itamar Arel
Hannah Arem
Luis Arenas da Silva
Jesús Arenas
Miguel Arenas
Eider M. Arenaza-Urquijo
Sara Arena
Gary Arendash
Gabriele Arendt
Thomas Arendt
Sandra Arend
Ramon Arens
Matthew Arentz
Eleni Aretouli
Myriam Arevalo-Herrera
Maria-Angeles Arevalo
Rosario Arevalo
Cynthia Arfken
Martina Argano
Piergiorgio Argentero
Jesús Argente
Giuseppe Argenziano
Lawrence Argetsinger
Rafael Argiles-Herrero
Angel Argiles
Silvia Argimón
Maria Argos
Françoise Argoul
Maria Argudin
Anastasio Arguello
Anthony Arguez
David Argyle
Panos Argyrakis
Manish Arha
Daniel Arhinful
Alejandro Arias-Vásquez
Armando Arias
Cesar Arias
Jalayne Arias
Maria Arias
Achtman Ariel
Marcel Aries
Frederic Ariey
Shams Arifeen
Shabina Ariff
Dian Arifin
Niaz Arifin
SM Niaz Arifin
Mohammad Arif
Atsunori Ariga
Hiroyoshi Ariga
Katsuhiko Ariga
Ayse Ackan Arikan
Feza Arikan
Eugenio Arima
Yusuke Arima
Mary Arimond
Kyoko Arimoto-Matsuzaki
Takuro Arimura
Yoshiaki Arimura
Nimalan Arinaminpathy
Stephane Aris-Brosou
Elif Damla Arisan
Kirill Aristovich
Nobuko Arisue
Adriana Arita
Chikashi Arita
Masanori Arita
Minetaro Arita
Takaya Arita
Tomohiro Arita
Charlotte Ariyan
Kartik Ariyur
Deborah Ariza
Mar Ariza
Joseph Arizpe
Elif Ari
Robert A.S. Ariëns
Helena Ariño
Joaquín Ariño
Navid Arjmand
Mehrdad Arjomandi
Wendy Arjo
Ruth Arkell
Elizabeth Arkema
Alexander Arkhipkin
Irina Arkhipova
Dan Arking
Robert Arking
Isaiah Arkin
Michelle Arkin
Natalie Arkus
Nimmathota Arlappa
Guillaume Arlet
Larry Arlian
N Arlicot
Yannick Arlot-Bonnemains
Debora Arlt
Jim Armacost
George Armah
Maria Armaka
Zaher Armaly
Ines Armando
Michael Armani
Olivier Armant
Romel Armecin
Vinicius Armelin
Jose Angel Armengol Butrón de Múgica
Daniele Armenia
Ricardo Armentano
Dolors Armenteras
Angel Armesilla
Susan Armijo-Olivo
Andrea Armirotti
Jennifer Armistead
Ricardo Armisén
Anna Armitage
Carl Armon
Galit Armon
Cherie Armour
William Armstead
Derek Armstrong
Don Armstrong
Doug Armstrong
Gary Armstrong
Glen Armstrong
Hilary Armstrong
Jane Armstrong
Jonathan Armstrong
Lois Armstrong
Nicola Armstrong
Philip Armstrong
Sandra Armstrong
Scott Armstrong
Paul Arnaboldi
Francisco Arnalich
Sophie Arnall
Jean-Francois Arnal
Marino Arnao
Einar Arnason
John Arnason
Sophie Arnaud-Haond
Philippe Arnaud
Filip Arnberg
Patrick Arndt
Volker Arndt
Mireia Arnedo
Peter Arner
Isabelle Arnet
Lisen Arnheim Dahlström
Juergen Arnhold
Steven Arnocky
A. Elizabeth Arnold
Allison Arnold
Benjamin Arnold
Cody Arnold
Forest Arnold
James Arnold
Michael Arnold
Paul Arnold
Robin Arnold
Ulrich Arnold
Walter Arnold
Will Arnold
William Arnold
Wolfgang Arnold
Danilo Arnone
Maria Arnone
Gareth Arnott
Stephen Arnott
Martijn Arns
Charles Arntzen
Pim Arntzen
Isabelle Arnulf
Ricardo Aroca
Luiz Aroeira
Benjamin Aroeti
Stefan Arold
Volker Arolt
Judith Aron-Wisnewsky
Vincent Arondel
Neil Aronin
David Aronoff
Justin Aronoff
Maria Aronova
Stella Aronov
Wilbert Aronow
Doron Aronson
Emma Aronson
Naomi Aronson
Keith Aronyk
David Aron
Serge Aron
Amit Arora
Jyoti Arora
Karunesh Arora
Kavita Arora
Manish Arora
Naveen Arora
Pankaj Arora
Rajeev Arora
Ripla Arora
Rishi Arora
Rohit Arora
Sumit Arora
Sunil Arora
Teresa Arora
Oneida Arosarena
Joe Arosh
Daniele Arosio
Paolo Arosio
Paulo Arosio
Ahmad Arouri
Hannu Aro
Cecília Arraiano
Joel Arrais
Eduardo Arranz
Juan Jose Arranz
Paulo Arratia
Armando Arredondo
Juan Arredondo
Abdelilah Arredouani
Luis Arregui
Sergio Arregui
Jorge Arreola
Agnes Arrey
Riánsares Arriazu
Jose Arribas
Esdras Arrieta-Quintero
Jorge Arrieta
Nicole Arrigo
Nils Arrigo
Elise Arrivé
Gustavo Arrizabalaga
Margarida Arrobas
Rafael Arrojo e Drigo
Jose Luis Arrondo
Dominique Arrouays
Sarah Arrowsmith
Omar Arroyo-Helguera
Manuel Arroyo-Morales
Víctor Arroyo-Rodríguez
David Arroyo
Vicente Arroyo
Jorge Arrubla
Felipe Arruda Moura
Luisa Karla Arruda
Paulo Arruda
Rafael Arruda
Valder Arruda
Andoni Arruti
Marie Arsalidou
Gisela Arsa
Benoit Arsenault
Kristi Arsenault
Dominique Arseneault
Yvan Arsenijevic
Steve Arshinoff
Ayca Arslan-Ergul
Muhammad Arslan
Ruben Arslan
Erik Arstad
Elisabet Ars
Pablo Artal
Gavin Arteel
Kyle Artelle
Dimitri Artemov
Nikolai Artemyev
Jeffrey Arterburn
Hilana Artese
Angela Arthington
James Arthos
Agnes Arthur
J. Simon Arthur
Michel Arthur
Antonio Artigas
Florian Artinger
Carol Artlett
Roberto Artoni
Irina Artsimovitch
Chris Arts
Majid Artus
Maria Arufe
Jun Aruga
Augustine Arukwe
Bernard Arulanandam
Dhavide Aruliah
Baskar Arumugam
Thiruvengadam Arumugam
J. Arunakaran
K Arunkumar
Banu Arun
Swathi Arur
Carles Arus
Christos Arvanitidis
K Arvanitik
Constandina Arvanitis
Mikko Arvas
Patrick Arveux
Cindy Arvidson
Jagannath Aryal
Aref Arzan Zarin
Mahdi Arzanlou
Higinio Arzate
Andreas Arzt
Eduardo Arzt
Rene Arzuffi
Shahar Arzy
Amelia Aránega
Enrique Arévalo-Gardini
Ana Paula Arêas
Masahito Asada
Minoru Asada
Ali Asadi Nikooyan
Jamshid Asadzadeh
Audrey Asahina
Kinji Asahina
Yasuhiro Asahina
Akira Asai
Fumitoshi Asai
Atsushi Asakura
Hiroshi Asakura
Kunihiko Asakura
Tadao Asami
Takahiro Asami
Benedict Asamoah
Irfan Asangani
Eishi Asano
Hiroaki Asano
Katsura Asano
Kenichiro Asano
Masatake Asano
Naoko Asano
Ryosuke Asano
Shinji Asano
Tomoichiro Asano
Yoshihiro Asano
Yuta Asano
Katsuhiko Asanuma
Masato Asanuma
Ryo Asaoka
Satoshi Asaoka
Yolande Asara
Han Asard
Atul Asati
Kei Asayama
Patrick Asbach
Jakob Asberg
Manuel Ascano Jr.
José Ascencio-Ibañez
Joao Ascensao
Fiorentina Ascenzioni
Maria-Grazia Ascenzi
Paolo Ascenzi
Hugues Aschard
Daniela Aschenbrenner
Dana Ascherman
Jill Ascher
Armaz Aschrafi
David Asch
Sibel Ascioglu
Gianluca Ascolani
Davide Ascoli
José Manuel Asencio
Juan Asenjo
Marise Asensi
Victor Asensi
Ricardo Asero
Sassan Asgari
Hosseinali Asgharian
Seyyed Mohsen Asghari
Mohammad Asghar
Yacov Ashani
Rebecca Ashare
David Ashbrook
John Ashburner
David Asher
Elad Asher
Lucy Asher
Muhammad Ashfaq
Tom Ashfield
Hiroshi Ashida
Hitoshi Ashida
Noboru Ashida
Sato Ashida
Hiroshi Ashikaga
Messoud Ashina
Neal Ashkanasy
Ali Ashkarran
Hassan Ashktorab
Miriam Ashley-Ross
Jason Ashley
Kevin Ashley
Stanley Ashley
Zoe Ashley
Daniel Ashlock
Tia Lynn Ashman
Daniel Ashmead
Jonathan Ashmore
Ramkumar Ashokkumar
Ahmed Ashour
Nicole Ashpole
Hamid Ashrafi
Kaveh Ashrafi
Mahnaz Ashrafi
Ambika Ashraf
Ghulam Ashraf
Mohammad Ashraf
Muhammad Ashraf
Anthony Ashton
Elizabeth Ashton
Michael Ashton
Nick Ashton
Jonathan Ashwell
Cheryl Ashworth
Daniel Ashworth
Arlene Ash
Laureano Asico
Michael Asiedu
Mehar Asif
Brenda Asiimwe-Kateera
Peter Asiimwe
Gershim Asiki
Jennifer Asimit
Chite Asirwa
Bardia Askari
David Askew
Ian Askew
Robert Askins
Nikos Askitas
Katie Askren
Kjetil Ask
Hamid Aslami
Fawad Aslam
Muhammad Aslam
Sher Aslam
Oleg Aslanidi
Clare Aslan
Garry Aslaynan
Stella Aslibekyan
Richard Aslin
Fazila Asmar
Reto Asmis
David Asmuth
Laura Asnaghi
Valentina Asnaghi
Monika Asnani
Gregory Asner
Ahmad Asoodeh
Yoshimasa Aso
Henrik Aspeborg
Trude Aspelin
Jane Aspell
Gudrun Aspelund
Pontus Aspenstrom
Lisa Asper
Peter Aspinall
Mark Asplen
Johannes Asplund-Samuelsson
Linnéa Asplund
Maria Asplund
Ulrike Aspoeck
Nigel Asquith
Sanjay Asrani
Amal Assa'ad
Fariba Assadi-Porter
Frederic Assal
Shervin Assari
Folkert Asselbergs
Michael Assfalg
Johanna Assies
S F Assimakopoulos
Elisa Assirelli
Antônio Assis Neto
Dnieber Assis
Daniela Asslaber
Alexander Assmann
Anke Assmann
Gunter Assmann
Jamil Assreuy
José Afonso Guerra Assunção
Konstantin Astafurov
Ayalew Astatkie
A.L. Astessiano
Tomaso Aste
Ashok Asthagiri
Deshratn Asthana
Piia Astikainen
Susana Astiz
Henry Astley
Elizabeth Aston
John Aston
Todd Astorino
Loukas Astrakas
Friebe Astrid
Arne Astrup
Igor Astsaturov
Edwin Asturias
Nozomu Asukai
Ayodeji Asuni
Sebastian Asurmendi
Shankar Aswani
Attila Aszodi
Kamran Atabai
Nese Atabey
John Atack
John Ataguba
Mustafa Atalay
Suzana Atanasoski
Azim Ataollahi Oshkour
Zerihun Ataro
Athar Ata
Ricardo Ataíde
David Atchison
Paul Atchley
Ruth Ann Atchley
Georgia Atella
Gerard Ateshian
Shruti Athale
Dimitrios Athanasakis
Emmanouil Athanasiadis
Georgios Athanasiadis
Dimitra Athanasiadou
Kyriacos Athanasiou
Irene Athanassakis
Daniel Athanazio
Jessica Athens
Toby Athersuch
Timothy Atherton
Sameer Ather
T N Athmaram
Sheela Athreya
Audie Atienza
Mercedes Atienza Atienza
Fahim Atif
Yemil Atisha-Fregoso
Alev Atis
Anthony Atkinson
Quentin Atkinson
Richard Atkinson
Coleen Atkins
Harold Atkins
Janice Atkins
John Atkins
Kristin L Atkins
Mardelle Atkins
William M Atkins
Evan Atlantis
Lauren Atlas
Venkata Atluri
Akin Atmaca
Haruyuki Atomi
Sara Aton
Sílvia Atrian
Sasaki Atsuo
Yoshiko Atsuta
Didier Attaix
Giuseppe Attanasio
Laura Attanasio
Roberta Attanasio
Giuseppe Attanasi
Renuka N. Attanayaka
Udayanga Attanayake
Caroline Attardo Genco
Geoffrey Attardo
Hussein Atta
Arthur Attema
Val Attenbrow
Jessie Atterholt
Ahmed Attia
Jan Attig
Ghania Nina Attik
Feher Attila
Havard Attramadal
Ina Attree
Romis Attux
Graeme Attwood
Stephen Attwood
Amaya Atucha
David Atuhaire
Zeze Atwa
Lukoye Atwoli
Craig Atwood
Walter Atwood
Gil Atzmon
Manfredo Atzori
Shiu Lun Ryan Au Yeung
Geraldine Aubert
Martine Aubert
Michel Aubier
Nadia Aubin-Horth
Carl Eric Aubin
Isabelle Aubin
Patrick Aubourg
Sylvain Aubry
Georg Auburger
Filippo Aucella
Dominick Auci
vincent Audard
William Audeh
Carolyn Audet
Jon Audia
Annette Audige
Yves Audigier
Laura Audi
Corinne Audran
Etienne Audureau
Benjamin Auerbach
Daniel Auerbach
Randy Auerbach
Victoria Auerbuch
Johann Auer
Manfred Auer
Paul Auer
Reto Auer
Prasert Auewarakul
Maximilian Auffhammer
Pascal Auffinger
Charles Auffray
Michael Augello
Christopher Auger
Knut Augestad
Robert Aughey
vanessa Augis
Martin Augsten
Albert Auguste
Aurélie Auguste
Kurtis Auguste
Antonios Augustinos
Rosângela Augusto
Kristin August
Amélie Augé
Fabienne Aujard
Isabel Aujoulat
Harold Aukema
Sara Auld
Stuart Auld
Tony Auld
Vanessa Auld
Federico Aulenta
Anna Aulinas
Walter Aulitzky
Julie Aultman
Bulbulgul Aumakhan
James Auman
Dagfinn Aune
Tin Aung
Christiane Auray-Blais
Filippo Aureli
Erik Aurell
Alberto Auricchio
Ferdinando Auricchio
Salvatore Auricchio
Christine Aurich
Dirk Aurin
Bernard Auriol
Philip Auron
Igor Aurrekoetxea
Alessio Ausili
Vicente Ausina
Nora Ausmees
Michael Ausserlechner
Marie Austdal
Gail Austen-Price
Judith Austermann
Daniel Austin
Elena Austin
Elizabeth Austin
Eric Austin
Erin Austin
Jeremy Austin
Krista Austin
Mike Austin
Ryan Austin
Gunnar Austrheim
Gabriela Aust
Sabine Aust
Frederick Ausubel
Chantal Autexier
Matthew Auton
Flavia Autore
Jochen Autschbach
Eeva Auvinen
Malika Auvray
Rachel Auzely
Doris Au
Kin Fai Au
Kit Sing Au
Man Ho Au
Adam Avakian
Esperanza Avalos-Díaz
Ana Avalos
Mohammad Avanaki
Andrei Avanesov
maria Avantaggiati
Giuliano Avanzini
Abolfazl Avan
Paul Avan
Mehmet Avcar
Utku Avci
Maria Christina Avellar
Alessio Avenanti
Larisa Avens
Allen Aven
Bruno Averbeck
Michelle Averill
Maurizio Averna
Stephanie Avery-Gomm
Christy Avery
Leon Avery
Simon Avery
Vicky Avery
Mark Aveyard
Marc Avey
Tal Avgar
Claudio Avignone-Rossa
Anshul Avijit
Federico Avila-Moreno
Antonio Avila-da-Silva
Carlos Avila
Eric Avila
Guillermo Avila
Leticia Aviles
Paul Avillach
Tamar Avin-Wittenberg
Sharon Aviran
Daniele Avitabile
Selin Aviyente
Sofia Avnet
Adi Avni
Dror Avni
Alberto Avolio
Elisa Avolio
Idit Avrahami
Karen Avraham
Stratis Avrameas
Alexis Avril
Rony Avritscher
Danica Avsec
Pramod Avti
Dimitrios Avtzis
Uma Mahesh Avula
Enrico Avvedimento
Giuseppe Avvisati
Issam Awad
Lara Awad
Mark Awad
Susanne Awad
M Awais
Mehnaz Awan
Safia Awan
Amit Awasthi
Aradhana Awasthi
Sita Awasthi
Smita Awasthi
Suneet Kumar Awasthi
Takuya Awata
Muheeb Awawdeh
Francesca Aweeka
Awoniyi Awonuga
Swee Aw
Tiong Gim Aw
Daniel Axelrad
Henrik Axelson
Jonas Axelsson
Heather Axen
Hubertus Axer
Kay Axhausen
Jan Axmacher
Danny Axsom
Robert Axtell
Jacob Axton
Wassim Ayadi
Nagi Ayad
Francisco Ayala de la Peña
Alejandro Castillo Ayala
Julio Ayala
Marcela Ayala
Yaneri A. Ayala
Yuna Ayala
Yohannes Zergaw Ayanu
Hasan Ayaz
Diego Aycinena Abascal
Akın Aydemir
Selcen Aydin-Abidin
Sergul Aydore
Adejumoke Ayede
Belay Ayele
Bereket Ayele
Dawit Ayele
Elizabeth Ayers
Kristin Ayers
Reed Ayers
Adekunle Bamidele Ayinmode
Tutku Aykanat
Roger Ayling
Ruth M. Ayling
Flávio Ayres
Kathryn Ayscough
Peter Ayton
Scott Ayton
José Ayté
Mohammad Ayub
Eduard Ayuso
Napatkamon Ayutyanont
Muavviz Ayvaz
Radha Ayyagari
Ilya Ayzenberg
Ilknur Ay
Jean-Saveur Ay
Parastoo Azadi
Abdu Azad
Abul Kalam Azad
Gajendra Azad
Kishwar Azad
Meghan Azad
Bethania Azambuja
Mohammad Azam
Syed Sikander Azam
Elena Azanon
Hamed Azarbad
Olga Azarenko
Dany Azar
Abdul Azeez
Jamiu Azeez
PA Azeez
Evren Azeloglu
Andre Luis Azeredo-Da-Silva
Joana Azeredo
Karim Azer
Samy Azer
Bruna Azevedo
Celos Azevedo
Helena Azevedo
Herlânder Azevedo
Luciano Azevedo
Luis Azevedo
Marco Azevedo
Paulo Azevedo
Ruben Azevedo
Nabil Azhar
Abdul Azidah
M. Kamran Azim
Ali Azin
Lisa Aziz-Zadeh
Moammir Aziz
Mohammad Aziz
Monowar Aziz
Nuzhat Aziz
Syed Aziz
Wajid Aziz
Syed Khurram Azmat
Asfar Azmi
Jean-Philippe Azulay
Akifumi Azuma
Chieko Azuma
Hideki Azuma
Koichi Azuma
Mizuki Azuma
Toshifumi Azuma
Yoshiaki Azuma
Zaher Azzam
Bruno Azzarone
Alberta Azzi
Angelo Azzi
Maria Luisa Azzolini
Denis Azzopardi
George Azzopardi
Aylin BABALIK
Anand BADIGANNAVAR
VICTOR MANUEL BAIZABAL-AGUIRRE
WEI BAI
ABHAY BAJAJ
Sal BAKER
Faouzi BAKLOUTI
BINDU BALAKRISHNAN
SHIBU BALAKRISHNAN
RAVI BALIJEPALLI
JUAN BALLESTEROS
AMAL BANDYOPADHYAY
Joseph BANOUB
JIALING BAO
Monique BAREL
Dianna BARTEL
Laurent BEGHIN
MOHD BEG
Pascal BENQUET
Marina BENTIVOGLIO
Emmanuel BERGOT
ANTOINE BESNARD
TITUS BEYUO
Vivien BEZIAT
JAYANTA BHATTACHARYA
UJJAL BHAWAL
SHASHI BHUSHAN
ITALO BIAGGIONI
MATTEO BIANCO
zhaoxiang BIAN
PATRIZIA BISIACCHI
Cyrille BISSEYE
JOSE BLASCO IBAÑEZ
Vedha Hari BN
BEATRIZ BOA
SUSAN BOCK
Marie-Christophe BOISSIER
Sorana BOLBOACA
BONIEK BORGES
NAGESH BORSE
FRANÇOISE BOTTEREL
noureddine BOUAÏCHA
Vincent BOUCHET
Gaelle BOUDRY
Carole BOUGAULT
virginie BOURLIER
Anne-Laurence BOUTILLIER
Çiğdem BOZKIR
ROMÁRIO BRAGA FILHO
ANTONIO BRANTE
Olivier BRISON
HAYWOOD BROWN
Christophe BRUEL
Isabelle BRUNET
Yves BUISSON
Victoria BURCHELL
RUBEN BURGOS-VARGAS
Ahmed BaHammam
Karen Baab
Marc Baaden
Jan Baak
Lekbir Baala
Husam Baalousha
Jurgen Baal
Hoeke Baarsma
Antonius Baartscheer
Keith Baar
Paul Baas
Dolgor Baatar
Harald Baayen
Farah Babakhani
Babak Baban
Anna Babayan
Hideo Baba
Kenkichi Baba
Kyoko Baba
Shahid Baba
Tomohisa Baba
Gregory Babbitt
Elizabeth Babcock
George Babcock
Andrea Babelova
Igor Babiak
Victor Babich
Wieslaw Babik
Paul Babitzke
Lorne Babiuk
Shawn Babiuk
Petr Babula
Ana Baburamani
Deepak Babu
Giridhara R Babu
Maya Babu
Mohan Babu
Subash Babu
Nicolas Bacaer
Lucie Bacakova
Sergio Bacallado
Regina Therese Bacalso
Fabricio Baccaro
Chiara Bacchelli
Marcelo Bacci
Francois Bachand
Abir Ben Bacha
Robin Bachelder
Nathan Bacheler
Dominique Bachelet
Bénédicte Bachelot
Claus Bachert
Leigh Bacher
Nandita Bachhawat
Norbert Bachl
Kurt Bachmaier
Lutz Bachmann
Martin Bachmann
Talis Bachmann
Till Bachmann
Evelin Bachmeier
Asaf Bachrach
Alex Bach
Horacio Bach
Jean-Marie Bach
Lars Bach
Leon Bach
Sebastian Bach
Luigi Baciadonna
Marco Bacigaluppi
Steffen Backert
Jantien Backer
Floor Backes
Thomas Backhaus
Kathryn Backholer
Simon Backhouse
Johan Backlund
Niclas Backström
Elaine Backus
Patricia Backwell
Peter Backx
Sung Hoon Back
Susanne Back
Charles Bacon
Christopher Bacon
Joanna Bacon
Jonathan Bacon
Paul Bacquet
Reury Bacurau
Dorjsuren Badamdorj
Jose Badano
Luigi Badano
Jerome Badaut
Ramsey Badawi
Stephanie Badde
Melissa Badding
John Baddley
Christian Badea
Paul Badenhorst
Gary Bader
Joel Bader
Maaike Bader
Michael Bader
Oliver Bader
Arnaud Badets
Marc Badger
Thomas Badgett
Behnam Badie
Suguna Badiga
Fabio Badilini
Juan J Badimon
Lina Badimon
Pierre-Marie Badin
Appala Raju Badireddy
Hannah Badland
Bahram Badlou
Judith Badner
Pierre-Marie Badot
Vladimir Badovinac
Abdelfattah Badr
Gamal Badr
Farhath Badsha
Sunil Badve
Stephen Badylak
Pierre Bady
Victoria Bae-Jump
Clare Baecher-Allan
Sebastian Baecke
Wolfgang Baehr
Je-Hyun Baek
Jeong-Hwa Baek
Kwang-Hyun Baek
Kyungim Baek
Sang-Hong Baek
Hans Baelde
Guy Baele
Luis Alberto Baena-López
Harald Baensch
Erin Baerwald
Heather Baer
Patrick Baer
Myriam Baes
Wagner Baetas-da-Cruz
Dominique Baeten
Jared Baeten
Lander Baeten
Luc Baeyens
Raymundo Baez-Mendoza
Antonio Baeza
Green Bae
Hyunsu Bae
Jin-Woo Bae
Joon Seol Bae
Si Hyun Bae
Suk-Chul Bae
Sun Hyun Bae
Taeok Bae
Yong-Soo Bae
Younsoo Bae
Mona Bafadhel
R. Baffa
georges Baffet
Andre Bafica
Sonit Bafna
Karoun Bagamian
Chiara Bagattini
Muthukumar Bagavathiannan
Angshuman Bagchi
Ulas Bagci
Palle Bager
Bindiya Bagga
Herman Bagga
Hugo Baggio
Aaron Baggish
Fulvio Baggi
Matthew Baggott
Fahimeh Bagheri Amiri
Neda Bagheri
Emmanouil Bagkeris
Sandeep Bagla
Justin Bagley
David Baglietto-Vargas
Darius Bagli
James Bagnall
Serena Bagnasco
Sergio Bagnato
Emilia Bagnicka
Teresa Bago d'Uva
James Bagrow
Clive Bagshaw
Marc Baguelin
Michel Baguette
Thomas Baguley
Sudeep Bag
Sumit Bag
Ranjit Bahadur
Jean-Jacques Bahain
Zeynep Baharoglu
Bojlul Bahar
Ofir Bahar
Sonya Bahar
El Mustapha Bahassi
A. Bahillo
Keith Bahjat
Christie Bahlai
Jan Bahle
Melanie Bahlo
Justin Bahl
Rajiv Bahl
Karim Bahmed
Matt Bahm
Chelsea Bahney
M Bahn
Wadie Bahou
Bahador Bahrami
Farnaz Bahrami
Soheyl Bahrami
Elmostafa Bahraoui
Marcus Bahra
Jean Bahr
Leandro Baia
Shakuntala Baichoo
Cristian Baicus
Gerold Baier
Naila Baig-Ansari
Adam Baig
Mumtaz Baig
Gwang Ho Baik
Chris Bailey-Kellogg
Andy Bailey
Barbara Bailey
Damian Bailey
Drew Bailey
Dylan Bailey
Ernest Bailey
Helen Bailey
J   Mike Bailey
Jake Bailey
Joe Bailey
Karl Bailey
Kira Bailey
Kirsten Bailey
Larissa Bailey
Matthew Bailey
Megan Bailey
Michael Bailey
Robert Bailey
SJ Bailey
Sarah Bailey
Sarah Lou Bailey
Scott Bailey
Shannon Bailey
Shara Bailey
Simon Bailey
Swneke Bailey
Timothy Bailey
Travis Bailey
Zinzi Bailey
Lynne Bailie
Daniel Bailis
Howard Bailit
Renée Baillargeon
Ian Baillie
Sandrine Baillon
Jean-Denis Bailly
Jean-Luc Bailly
Raquel Bailon
Kasia Bail
Anthony Baines
Joel Baines
Afonso Bainy
Barbara Bain
Daniel Bain
David Bain
Paul Bain
Robert Bain
Robert Baiocchi
Emily Baird
J. Baird
Jennifer Baird
Sarah Baird
C. Noel Bairey Merz
Franz Bairlein
Jeffrey Bair
Niranjan Baisakh
Pankaj Baiswar
Harsh Bais
Manish Bais
Lukas Baitsch
Sylvain Baize
Baoyan Bai
Bing Bai
Bo Bai
Chunxue Bai
Ding Bai
Edith Bai
Feng Bai
Guihua Bai
Hao Bai
Hua Bai
Jane Bai
Jianling Bai
Jiawei Bai
Jie Bai
Ke Bai
Lijun Bai
Ling Bai
Liping Bai
Peter Bai
Qifeng Bai
Shuotian Bai
X Bai
Xiang Bai
Xiao mei Bai
Xilian Bai
Xufeng Bai
Yang Bai
Yaxiang Bai
Yidong Bai
Yonghong Bai
Zhi Yi Bai
Zhihui Bai
Mona Bajaj-Elliott
Jasmohan Bajaj
Vineeta Bajaj
Paolo Bajardi
Michaela Livia Bajenaru
Sandra Bajjalieh
Sofia Bajocco
Baubak Bajoghli
Preeti Bajpai
Sudip Bajpeyi
Francis Bajunirwe
Petros Bakakos
George Bakalos
Chris Bakal
Tamam Bakchoul
Martina Bakele
Roger Bakeman
Marian Bakermans-Kranenburg
Allan Baker
Anthony Baker
Brett Baker
Brian Baker
Carol Baker
Christopher Baker
Dale Rose Baker
David Baker
Emma Baker
Erich Baker
Gregory Baker
Henry Baker
Jennifer Baker
Joanna Baker
Joel Baker
Julien Baker
Lydia Baker
Mark Baker
Matthew Baker
Michael Baker
Olga Baker
Peter Baker
Philip Baker
Richard Baker
Sandra Baker
Sheila Baker
Shirley Baker
Susan Baker
Timothy Baker
Tony Baker
William Baker
Christopher Bakkenist
Laura Bakkensen
Inger Bakken
Marit Stordal Bakken
Jeroen Bakkers
Douwe Bakker
Jan Bakker
Julie Bakker
Mark Bakker
Matthew Bakker
Wineke Bakker
jaap Bakker
Jan Bakke
Rabah Bakour
Omran Bakoush
Joanna Bakowska
Udo Bakowsky
Abhijeet Bakre
Abdeljelil Bakri
Shairaz Baksh
Murray Bakst
Richard Bakst
Jin Seop Bak
Maarten Bak
Martin Bak
Nikolaj Bak
Dina Balabanova
Yanina Balabanova
Stefan Balabanov
Carey Balaban
Evan Balaban
Kartik Balachandran
Joan-Miquel Balada-Llasat
Olga Balafa
Albert Balaguer
Francesc Balaguer
Pichumani Balagurumoorthy
Kuberan Balagurunathan
Yoga Balagurunathan
Velmurugan Balaiya
Kanchi Balaji Rao
KC Balaji
Kithiganahalli Balaji
Petety Balaji
Leonora Balaj
Rohini Balakrishnan
Venugopal Balakrishnan
Krishnaswamy Balamurugan
Vicente Balanzá
Murugabaskar Balan
Shabeesh Balan
Prabha Balaram
Patricia Balaresque
Cheslav Balash
P. Balasubramaniam
Ramesh Balasubramaniam
Dorairajan Balasubramanian
Madhusudhanan Balasubramanian
Mukund Balasubramanian
Priya Balasubramanian
Rajasekhar Balasubramanian
Siva Balasubramanian
Sowmya Balasubramanian
Sudha Balasubramanian
Sundaravadivel Balasubramanian
Sureshkumar Balasubramanian
Soumya Balasubramanya
Benjamin Balas
David Balayssac
Salma Balazadeh
Matthew Balazik
Stefan Balaz
Madhu Bala
Graciela Balbin
Bruno Balbi
Stefano Balbi
Andrea Luca Balbo
Juan Balbuena
Taye Balcha
Banu Balci-Peynircioglu
Maurizio Baldassarre@dbb.su.se
Gustavo Baldassarre
Massimiliano Baldassarre
Delia Baldassarri
Lucilla Baldassarri
J Baldauf
Francesca Baldelli Bombelli
Marzia Baldereschi
Lucy Baldeón R.
Beatrice Baldinger
Antonio Baldini
Nicola Baldini
Elisabetta Baldi
Anne Baldock
Luciana Baldoni
Laura Baldo
Petr Baldrian
William Baldridge
Claudia Balducci
Alessandra Balduini
Claudia Baldus
Austin Baldwin
Cynthia Baldwin
James Baldwin
Matthew Baldwin
Robert Baldwin
Troy Baldwin
Virginie Baldy
Bachir Balech
Alma Balestrazzi
Damien Balestrino
Karen Bales
Ligita Baležentienė
T.S Balganesh
Rodney Balhorn
Christos Baliatsas
Sebastian Balibar
Stefano Balietti
Celine Baligand
Eva Balint
Miklos Balint
Amanda Balish
Carmela Balistreri
Erdene Baljinnyam
Mehmet Balkan
Wayne Balkan
Michael Balke
Suzanne Balko
Jennifer Balkus
Deborah Balk
Lisanne Balk
Steven Balk
Lisa Ballance
Klaus Ballanyi
Meltem Ballan
Cherry Ballard-Croft
Clive Ballard
Guy Ballard
Heather Ballard
Olivia Ballard
Samir Ballas
Hyder Balla
Keir Balla
Annabelle Ballesta
Soledad Ballesteros
Thomas Ballestero
Ana Ballester
Pedro Ballester
Sara Ballester
D Balliet
Scott Ballinger
Manfred Ballmann
Flavia Ballocca
Anne Balloch
Robert Ballotti
Mark Ballow
Barry Ball
Bernard Ball
Blake Ball
Felix Ball
Gareth Ball
Hywel Ball
Jonathan Ball
Kevin Ball
Steven Ball
T Blake Ball
Tonio Ball
John Balmes
Gabriel Balmus
Zubair Baloch
Iris Balodis
Mehmet Cengiz Baloglu
Thomas Balon
Eva Balsa-Canto
Maria Balsamo
Michele Balsamo
Clara Balsano
Andrea Balsari
Esteban Balseiro
Monica Balsera
Robert Balshaw
Jesus Balsinde
Daniela Balslev
Joshua Balsters
Robert Bals
Angel Baltanas
Ovidiu Constantin Baltatu
Fátima Baltazar
Sevket Balta
Andri Baltensweiler
Vincent Balter
Kristen Baltgalvis
Jacques Balthazart
Jose Balthazar
Svetlana Baltic
Eric Balti
Andra Baltoiu
Laima Baltrunaite
Simone Baltrusch
David Baltrus
Wendy Baltzer
Dimitrios Baltzis
Jay Baltz
Richard Baltz
Peter Baluk
Frantisek Baluska
Ramesh Balusu
Mihaela Balu
Daniel Balvay
Irina Balyasnikova
Quirino Balzano
Jan Balzarini
Silvana Balzar
Michèlle Bal
Vineeta Bal
Makarem Bamatraf
Bob Bambara
Ernst Bamberg
Hilary Bambrick
Rameshwar Bamezai
Giorgos Bamias
Christina Bamia
Karin Bammann
Marcas Bamman
Kiran Bam
Maciej Banach
Manu Banadakoppa
Niaz Banaei
Jesus Banales
Jerzy Banbura
Germana Bancone
Gregory Bancroft
A.R. Bandani
Daniel Bandarra
Veera Venkata Ratnam Bandaru
Tsitsi Bandason
Nirmal Banda
Tiago Bandeiras
Antonio Bandeira
Maria Elba Bandeira
Sunita Bandewar
Stelvio Bandiera
Claudio Bandi
Jenny Bandomir
Rina Bandopadhyay
Julia Bandow
Yasuko Bando
Arunava Bandyopadhaya
Amitabha Bandyopadhyay
Arun Bandyopadhyay
Mausumi Bandyopadhyay
Nirmalya Bandyopadhyay
Sanghamitra Bandyopadhyay
Santu Bandyopadhyay
Tusar Bandyopadhyay
Leah Band
Vimla Band
Akhil Banerjea
Amitava Banerjee
Anirban Banerjee
Arup Banerjee
Banani Banerjee
Debabrata Banerjee
Debasish Banerjee
Ena Banerjee
Indroneal Banerjee
Ipsita Banerjee
Jyotirmoy Banerjee
Kaushik Banerjee
Kushal Banerjee
Malay Banerjee
Mayukh Banerjee
Priyam Banerjee
Samiran Banerjee
Sanjeev Banerjee
Shuvomoy Banerjee
Sreeparna Banerjee
Sushanta Banerjee
Christopher Banerji
Lionel Banez
Susan Bane
Michelle Banfield
Sripal Bangalore
Dhinoth Bangarusamy
Anannya Banga
Julio Banga
S. Banga
Simran Banga
Jens Bangsbo
Heejung Bang
Aria Baniahmad
Edward Banigan
Swagata Banik
Ehud Banin
Michael Banissy
Daniele Bani
Ibrahim Bani
Manoj Banjara
Aduragbemi Banke-Thomas
Vassya Bankova
Emily Banks
Jonathan Banks
Lawrence Banks
Martin Banks
Mattew Banks
Sam Banks
William Banks
Claudia Bank
Colin Bannard
Danika Bannasch
Peter Bannerman
Maggi Banning
Rienke Bannink
John Bannister
Raymond Bannister
Roger Bannister
David Bann
Georgios Banos
Anju Bansal
Devendra Bansal
Geetha Bansal
Mukesh Bansal
Sheel Bansal
Shweta Bansal
Vishal Bansal
Rainer Banse
Lois Banta
Frederic Bantignies
Kadiombo Bantubungi
Maria-Jose Banuelos
Sakhila Banu
Krisztian Banyai
Hai-Qun Ban
Jong-Wook Ban
Lu Ban
Maria Ban
Natalie Ban
Yusuke Ban
M. Bao-Cutrona
Svetlana Baoukina
Bin Bao
Bo-Ying Bao
Changjun Bao
Guoqiang Bao
Jianqiang Bao
Jing Bao
Jinsong Bao
Le Bao
Liming Bao
Manzhu Bao
Peng Bao
Ping-Ping Bao
Qiyu Bao
Riyue Bao
Shaowen Bao
Shaowu Bao
Shengying Bao
Shideng Bao
Shilai Bao
Shisan Bao
Wei Bao
Xiaodong Bao
Xiaoyong Bao
Yan-Yuan Bao
Yan-ping Bao
Yi Bao
Yiming Bao
Yongbo Bao
Yongping Bao
Yumin Bao
David Bapst
António Baptista
Pedro Baptista
Trino Baptista
Jayapalli Bapuraj
Fernando Baquero
Yoav Bar-Anan
Shirli Bar-David
Izhar Bar-Gad
Avner Bar-Hen
Lynn Bar-On
Amit Bar-Or
David Bar-Or
Maor Bar-Peled
Ofer Bar-Yosef
Orsolya Barabás
Hamid Reza Baradaran
Pierre Baraduc
David Barad
Justus Kafunjo Barageine
Andrea Baragetti
Ivano Baragetti
Shyamala Baragur
Martin Baraibar
Paula Baraitser
Hector Barajas-Martínez
Ramon Barajas
Abdul Barakat
Khaled Barakat
Jeri Barak
Meir Barak
Michal Barak
Segev Barak
Jean-Christophe Barale
Roberto Barale
Pankaj Baral
Rathindranath Baral
Toya Baral
Gytis Baranauskas
James Baraniuk
Ancha Baranova
Catherine Baranowski
Eric Baranowski
Tom Baranowski
Matias Cristian Baranzelli
Irina Baran
Joachim Baran
Jonathan Barasch
Nicolas Barascud
Itamar Barash
Etienne Baras
Carlos Barata
Ludovic Barault
Jennifer Bara
AP Barba de la Rosa
Gregorio Barba-Espín
Pamela Barbadoro
Ignazio Barbagallo
Ronald Barbaras
Luc Barbaro
Facundo Barbar
Mireille Barbaste
Carmen Barbas
W. Brad Barbazuk
Maddalena Barba
Emmanuel Barbeau
Jayme Barbedo
Scott Barbee
Albert Barberan
Matthew Barberio
Andrea Barbero
Alistair Barber
Sarah Barber
Thomas Barber
Tom Barber
Fabrizio Barbetti
Martin Barbetti
Anthony Barbet
Mary Barbe
Medha Barbhaiya
Michelle Barbi de Moura
Manuel Barbieri
Rafael Barbieri
Emmanuel Barbier
Hugues Barbier
Louise Barbier
Nicolas Barbier
Olivier Barbier
Maura Barbisin
Maria Barbolina
Dario Barbone
Paul Barbone
Marcos Vinicius Gualberto Barbosa da Silva
João Barbosa-Ferreira
Nuno Barbosa-Morais
Sandra Barbosa-Silva
Edel Barbosa-Stancioli
A B Barbosa
A. Marcia Barbosa
Andriano Barbosa
André L.R. Barbosa
Arnoldo Barbosa
Gerson Barbosa
HELENE Barbosa
Helene Barbosa
Judite Barbosa
Leandro Barbosa
Marconi Barbosa
Rafael Barbosa
Susana Barbosa
Teresa Barbosa
Tiago Barbosa
Andrew Barbour
Boris Barbour
Christophe Barbraud
Adrian Barbrook
Pascal Barbry
Sukhadeo Barbuddhe
José Alexandre Barbuto
Donato Barbuzzi
Marisa Barcellona
Mary Barcellos-Hoff
Juan Anton Barcelo
Juan Barceló
Carlos Barcenas
Hanna Barchanska
Andrea Barchetti
Daniele Barchiesi
Guido Barchiesi
Francis Barchi
Joseph J Barchi
Lorenzo Barchi
Aaron Barchowsky
Angel Barchuk
Marcello Barcinski
Robert Barclay
Wendy Barclay
Raul Barco
Adam Barczyk
Malgorzata Barczyk
Mira Barda-Saad
Janine Barden-O'Fallon
Nathalie Bardet
Jaydeep Bardhan
Sougata Bardhan
Marjorie Bardiau
Lara Bardi
Agnès Bardonnet
Kevin Bardosh
Isabelle Bardou
Allan Bardow
Anthony Bardo
Nick Bardsley
David Barefield
Joseph Bareille
Akshay Bareja
Nazir Barekzi
Jose Barela
Jan Barendregt
Michael Barer
Frederic Baret
Florence Bareyre
Michael Bare
Elena Bargagli
Luca Bargelloni
Mary Barger
Nichole Barger
Steve Barger
Steven Barger
John Bargh
Thaddeus Bargiello
Daniel Bargieri
Joanne Bargman
Jill Bargonetti
Thereza Bargut
Bradford Barham
Lawrence Barham
Debmalya Barh
Helene Baribault
T. Barichello
Samantha Barichievy
Sanja Baric
Arnab Barik
Mario Barilani
Lucio Barile
Martin Baril
Patrick Baril
Andrea Barison
Stavroula Baritaki
Andrea Bari
Ausaf Bari
Ferenc Bari
Isabel Barja Nunez
Christina Barja-Fidalgo
David Bark Jr.
Naama Barkai
Alice Barkan
Daniel Barkan
Bridget Barker
Chris Barker
Edward Barker
Guy Barker
James Barker
Jason Barker
Jennifer Barker
Jessica Barker
Lewellys Barker
Mary Barker
Philip Barker
Roger Barker
Antonia Barke
Emily Barkley-Levenson
Noelle Barkley
Vassilis Barkoukis
Stephanie Barksdale
Rosalind Bark
Raul Barletta
Felix Barlocher
Dave Barlow
Fiona Kate Barlow
James Barlow
Miriam Barlow
Christian Barnabé
Ramon Barnadas-Rodrıguez
Jean-Yves Barnagaud
Cynthia Barnard
Dale Barnard
Donald Barnard
Emma Barnard
Monia Barnat
Satish Barnawal
Terez Barna
Luis Barneo
Dermot Barnes-Holmes
Michele Barnes-Mauthe
Andrew Barnes
Anna Barnes
Betsy Barnes
Caroline Barnes
Charles Barnes
Gareth Barnes
Samuel Barnes
Stephanie Barnes
Carlton Barnett
Carolina Barnett
Daniel J. Barnett
David Barnett
Lisa Barnett
Nigel Barnett
Ross Barnett
Stephen Barnett
Tracie Barnett
Debra Barngrover
Paul Barnhart
Jill Barnholtz-Sloan
Nicolas Barnich
Maxwell Barnish
Colin Barnstable
Elisabetta Barocelli
Viachaslau Barodka
Alberto Baroja-Mazo
Simon Baron-Cohen
Anne Baron-Van Evercooren
Francisco Barona-Gómez
Francisco Barona
Riccardo Baroncelli
Andrea Baronchelli
Francesca Barone
Frank Barone
Maria Vittoria Barone
Rosario Barone
Vincenzo Barone
ines Barone
Andrew Baron
Anna Baron
Christian Baron
Elma Baron
Jean-Claude Baron
Kelly Baron
Silvère Baron
Madhumita Barooah
Prabir Barooah
Robert Barouki
Muhammad Barozai
Deborah Baro
Blanca Barquera
Valentin Barquissau
Maria Barrachina
Timothy Barraclough
Penha Barradas
Sandra Barral
Xavier Barral
Yurena Barrameda-Medina
Perdita Barran
Frédéric Barras
Simon Barratt-Boyes
Jonathan Barratt
Alain Barrat
Nicolas Barraud
José Barra
Raul Barrea
Julio Barredo
Tiago Barreira
Antón Barreiro-Iglesias
Anxo Barreiro
Luis Barreiro
Rodolfo Barreiro
Giuseppina Barrera
Iliana Barrera
Roberto Barrera
Valentina Barrera
Cristina Barrero-Sicilia
Luz Stella Barrero
Rita Barresi
Vincenza Barresi
Romain Barres
Eliana Barreto-Bergter
Andre Barreto-Vianna
Fellype Barreto
Guillermo Barreto
Rodrigo Barreto
Vasco Barreto
Julie Barrette
Pasqual Barretti
Adam Barrett
Alan Barrett
Barbara Barrett
Frederick Barrett
Glyn Barrett
Helen Barrett
James Barrett
Kim Barrett
Luke Barrett
Paul Barrett
Perry Barrett
Seth Barribeau
Nancy Barrickman
Kelle Barrick
Rafael Barrientos
Jennifer Barrila
Fernando Barrios
Vicente Barrios
Rafael Barrio
Antoine Barrière
Yves Barrière
Cristina Barron
Martin Barron
João Barros-Silva
Andre Barroso
Eliane Barroso
Gilberto Barroso
Gérard Barroso
Carlos Barros
Eugenia Barros
Francisco Barros
Joana Barros
José Barros
Karina Barros
Mário Barros
Jared Barrott
Daniel Barrow
Geoffrey Barrow
Paul Barrow
Romina Barrozo
Vanessa Barrs
Cornelius Barry
Elizabeth Barry
Guy Barry
Kathryn Barry
Michael Barry
Peter Barry
Robert Barry
Sarah Barry
Christina Barr
Frederic Barr
Ian Barr
Larry Barr
Martin Barr
Rachel Barr
Benjamin Barré
Blanca L Barrón
Alfonso Barrós-Loscertales
Artem Barski
Thomas Barstow
Dimona Bartelet
Danielle Bartels
Dorothea Bartels
Joachim Bartels
Karsten Bartels
Loren Bartels
Meike Bartels
Mette Bartels
Randy Bartels
Ronald Bartels
Wilbert Bartels
Sabine Bartel
Natasha Barteneva
Giulio Barteselli
Istvan Bartha
Francois Barthelat
Daniel Barthelmes
Roger Barthelson
Julia Barthold
Stephen Barthold
Lorand Bartho
Brian Barth
Holger Barth
Jürgen Barth
Kathrin Barth
Matthew Barth
Rolf Barth
Stefan Barth
Philippe Barthélémy
Igor Bartish
Andrzej Bartke
Todd Bartkowiak
James Bartles
David Bartlett
Douglas Bartlett
Ed Bartlett
M Bartlett
Perry Bartlett
Stephen T. Bartlett
Laura Bartley
Matthias Bartneck
Timothy Bartness
Thomas Bartnikas
Mark Bartold
Manuela Bartolini
Manuela Bartoli
Paolo Bartolomeo
Jose F. Bartolome
Elena Bartoloni
Michelangelo Bartolo
Al Bartolucci
Thomas Bartol
Andrew Barton
Anne Barton
Brandon Barton
Christian Barton
Elisabeth Barton
Garry R Barton
Hazel Barton
Jacqui Barton
Jennifer Barton
Mary Barton
Matthias Barton
Pelham Barton
Thomas Bartosh
Jitka Bartosova
Rafal Bartoszewski
Eva Bartova
Mireia Bartrons
Michael Bartsch
Ronny Bartsch
George Bartzokis
Jerry Bartz
Aldert Bart
David Bart
Kartik Baruah
Himel Barua
Subit Barua
Sylvain Baruchel
Avinoam Baruch
Enrico Baruffini
Elaine Baruwa
Narayani Barve
Jakub Barylski
Abolfazl Barzegar
Joshua Barzilay
Luisa Barzon
Bogdan Barz
Eli Bar
Ehsan Basafa
Huveyda Basaga
Saroj Basak
Surajit Basak
Trayambak Basak
David Basanta
Randall Basaraba
Erol Basar
Umesh Basavaraju
Allan Basbaum
Ulrike Baschant
Neil Andrew Bascos
William Basco
Efthimia Basdra
Jorg Basecke
Andrés Baselga
Evelina Basenko
Susan Baserga
K. Husnu Can Baser
Amir Bashan
Yoaz Bashan
Morteza Bashash
Meredith Bashaw
Riyaz Basha
Ilham Bashir
Margaret Bash
Andrew Basile
Barbara Basile
John Basile
Nathan Basiliko
Stefania Basili
Mathieu Basille
Nagarajan Baskaran
Marek Basler
Alexei Basnakian
Bhoja Basnet
OK Basoglu
Pier Paolo Bassareo
Quique Bassat
Hossein Basser
Franco Bassetto
Andrew Bassett
Carole Bassett
Emma Bassett
Nahla Bassil
Sleiman Bassim
James Bassingthwaighte
Ahmed Bassiouni
Hormoz BassiriRad
Roberto Bassi
Albert Basson
Marc Basson
Bruno Basso
Cristina Basso
Daniela Basso
Giuseppe Basso
Michelle Basso
Olga Basso
Chris Bass
Emily Bass
James Bass
Rosemary Bass
Gorka Bastarrika
Dietmar Basta
Matteo Bastiani
Simone Bastianoni
Brock Bastian
Frederic Bastian
Hilda Bastian
Roberto Bastias
Lucy Bastin
Martin Bastmeyer
Ugo Bastolla
Emanuela Bastonini
Elen Bastos
Francisco Bastos
João Bastos
Leonardo Bastos
Margarida Bastos
Reginaldo Bastos
Renata Basto
Soumik BasuRay
Upal BasuRoy
Xavier Basurto
Amrita Basu
Analabha Basu
Anamika Basu
Anirban Basu
Ashis Basu
Debashree Basu
Devraj Basu
Raj Basu
Sayan Basu
Sujit Basu
Utpal Basu
Bueno-de-Mesquita Bas
Nizar Batada
Stanislas Bataille
Ramon Bataller
Dafnis Batalle
Eric Batard
Matthew Batchelor
Andriy Batchinsky
Ramesh Batchu
Moses Bateganya
Alex Bateman
Andrew Bateman
Joseph Bateman
Hamid Bateni
Adam Bates
Amanda Bates
George Bates
Gillian Bates
Jason Bates
John Bates
Mark Bates
Paul Bates
Paula Bates
Scott Bates
Shannon Bates
Oliver Bathe
Surendar Bathula
Chiara Batini
Mona Batish
Miguel Batista Junior
Filipe Batista e Silva
Ana Batista
Wagner Batista
Daniel Batlle
Javier Batlle
Arvind Batra
Jyotsna Batra
Maneesh Batra
Nidhi Batra
Ranjan Batra
Carlota Batres
Laura Batstra
Cecile Bats
Alessandro Battaggia
Giuseppe Battaglia
Brian Battaile
Ana Battastini
Natalia Battchikova
Alan Batterham
Tom Battin
Andrea Battisiti
Anna Battista
Christian Battista
Antonio Battisti
Robert Battisti
Andrea Battistoni
Stefano Battiston
Roberto Battistutta
Fabia Ursula Battistuzzi
David Batty
Vecihi Batuman
Neha Batura
Darold Batzer
Millard Baublitz
Manel Baucells
Chris Bauch
Anthony Baucum
Peter Baudains
Michael Baudis
Francesco Baudi
Anton Baudoin
Laurent Baud
Veronique Baud
Taryn Bauerle
Jose Bauermeister
Günther Bauernfeind
Robert Bauernschmitt
Stefan Bauersachs
Dirk Bauerschlag
Adam Bauer
Andreas Bauer
Anthony Bauer
Eileen Bauer
Georg Bauer
Jan Bauer
Jans Bauer
Jonathan Bauer
Markus Bauer
Michal Bauer
Natalie Bauer
Philip Bauer
Ralf Bauer
Roman Bauer
Rudolf Bauer
Stefan Bauer
Thomas Bauer
Anthony Baughn
L. Baugh
Lee Baugh
Janet Baulch
Johannes Baulmann
Aaron Baumann
Arnd Baumann
Marcus Baumann
Peter Baumann
Simon Baumann
Tobias Baumann
Ulrich Baumann
Uwe Baumann
William Bauman
Stephanie Baumberger
Wolfgang Baumeister
Dirk Baumer
Dennis Baumgardner
Lance Baumgard
Clive Baumgarten
Werner Baumgarten
Bernhard Baumgartner
Christine Baumgartner
Jeannine Baumgartner
Kendra Baumgartner
Mark Baumgartner
Rupert Baumgartner
Thomas Baumgartner
Tomasz Baumiller
Dirk Baumjohann
Andreas Baumler
Christoph Baums
Iliana Baums
Daniel Baumunk
David Baum
Erika Baum
Jake Baum
Jean Baum
Michael Baum
Michel Baum
Bushansingh Baurhoo
Cynthia Baur
Joseph Baur
Andreas Bausch
Dirk Bausch
Iacopo Baussano
Joke Baute
Inmaculada Bautista-Castaño
Jose Bautista
José Bautista
Wendy Bautista
I Bautman
Frederick Bauzon
Anne-Madeleine Bau
Claiton Bau
Da-Tian Bau
Haim Bau
Sina Bavari
Jasmin Bavarva
François Bavaud
Daphne Bavelier
Udo Bavendiek
Giorgio Bavestrello
Benjamin Bavinton
Patrik Bavoil
Vassiliy Bavro
Ayaga Bawah
Carine Baxerres
Constantin Baxevanis
Greg Baxter
Ivan Baxter
Richard Baxter
Ad Bax
Heather Bax
Noortje Bax
Guleng Bayasi
Antonios Bayas
Mohsen Bayati
Sam Bayat
Ariel Baya
Florian Bayersdorfer
Angela Bayer
Jason Bayer
Mareike Bayer
Martin Bayer
Otmar Bayer
Thomas Bayer
Marina Bayeva
Jude Bayham
Keith Bayha
Jumamurat Bayjanov
Brett Bayles
Kenneth Bayles
Dimitri Bayle
Priscilla Bayle
Mary Baylies
Christopher Bayliss
Douglas Bayliss
Kathy Baylis
Oliver Baylis
Chris Bayne
Stephen Bayne
Sergi Bayod
Stephanie Bayol
Germain Bayon
Elisa Bayraktarov
Marvin Bayro
Jagadeesh Bayry
Ömür Baysal
Krishnareddy Bayyareddy
Joseph Bay
J. Fernando Bazan
Yaser Bazargani
Fuller Bazer
Sergei Bazhan
Richard Bazinett
Adam Bazinet
Eric Bazin
Ingrid Bazin
Dennis Bazylinski
Loris Bazzani
Marya Bazzi
Alberto Bazzocchi
Elena Bazzoli
Qian Ba
Lluís Bañeras
José Ignacio Baños-Sanz
Renata Bažok
Rhonda BeLue
Terry Beacham
Michael Beach
Thomas Beach
Gordon Beakes
Rupert Beale
Alec Beall
Clifford Beall
Cynthia Beall
Erik Beall
M. Flint Beal
Gillian Beamer
Jennifer Beane-Eben
Wendy Beane
Bruce Bean
William Bean
John Beardall
Carrie Bearden
Philippa Beard
Paul Beare
James Bear
Anitra Beasley
David Beasley
Ian Beasley
Lori Beason-Held
Maria Serena Beato
Richard Beatson
Craig Beattie
James Beattie
Lynette Beattie
Alex Beatty
Brian Beatty
P Beatty
William Beatty
Terri Beaty
Michael Beauchamp
Robert Beauchamp
Nicole Beauchemin
Roxanne Beauclair
Arthur Beaudet
Carole Beaulieu
Claudie Beaulieu
Michael Beaulieu
Christophe Beauloye
Kimberley Beaumont
Anne Beauvais
Renaud Beauwens
Suzanne Beavers
Kevin Beaver
Bill Beavis
Melanie Beazley
Piotr Bebas
Paul Bebbington
George Bebis
Christophe Becavin
Tommaso Beccari
Cristina Becchio
Luis Becerra Lopez-Lavalle
Baltazar Becerril
Gervasio Bechara
Matthias Becher
Daniel Bechet
Alessio Bechini
Margherita Bechi
Lars Bechmann
Wolf Bechstein
David Bechtold
Heather Bechtold
Ulrike Bechtold
Per Bech
Paolo Beck-Peccoz
Annette Beck-Sickinger
Christoph Becker-Pauly
Stephen Beckerman
Albert Beckers
Gabriel Beckers
Axel Becker
Catherina Becker
Christin Becker
Christine Becker
Clemens Becker
DJ Becker
Hubert Becker
Ingeborg Becker
James Becker
Jesse Becker
Karsten Becker
Klaus Becker
Luis Becker
Matthew Becker
Nina Becker
Pamela Becker
Penny Becker
Peter Becker
Therese Becker
Thomas Becker
Walter Becker
Wolfgang Becker
Lane Beckes
Elizabeth Beckett
Emma Beckett
Nigel Beckett
Thomas Beckham
Kate Beckingham
Joshua Beckmann
Matthias Beckmann
Nicolau Beckmann
Noelle Beckman
Michael Beckstead
Robert Beckstead
Jason Beckwith
Alain Beck
Andreas Beck
Belinda Beck
Charles Beck
Harald Beck
Ilse Beck
Jeffrey Beck
Laurence Beck
Laurent Beck
Melinda Beck
Attila Becskei
Antonio Bedalov
Karen Bedard
Jason Beddow
Gregory Bedecarrats
Richard Bedell
Anthony Bedford
Phillip Bedggood
Benoit Bediou
Barbara Bednarczyk-Cwynar
Jeffery Bednark
Filip Bednar
Barbara Bedogni
Francesco Bedogni
Pierrick Bedouch
Nicolas Bedo
Bryan Bedrosian
Isabelle Bedrosian
Jeffrey Bedwell
David Beebe
Dean Beebe
Nigel Beebe
Stephen Beebe
Kristian Beedholm
Chris Beedie
Aaron Beedle
Alicia Beeghly-Fadiel
Jacinta Beehner
Jeffrey Beekman
Madeleine Beekman
Marian Beekman
Peter Beek
John Beeman
Karen Beemon
Hanneke Beerens
Niko Beerenwinkel
Ludger Beerhues
Michal Beeri
Ronen Beeri
Peter Beernink
Bianca Beersma
David Beers
Ambros Beer
Anton Beer
Martin Beer
Philip Beer
Randy Beer
Katja Beesdo-Baum
Jonathan Beesley
Christian Beetz
Christine Bee
Michael Begay
Kevin Begcy
Gerrit Begemann
Richard Beger
Bastian Beggel
Clive Beggs
Paul Beggs
Ronald Begg
Ettore Beghi
David Begley
Mike Begon
Emina Begovic
Rodolfo Begue
Julien Beguin
Jannath Begum Ali
Ferdouse Begum
Gulnaz Begum
Shahnaz Begum
Alexander Begun
Katarina Begus
Donatien Beguy
Amer Beg
Mohammad Asim Beg
Jaideep Behari
Gregory Behbehani
Bhaskar Behera
Luciano Beheregaray
Atta Behfar
Erica Behling-Kelly
David Behm
Jocelyn E. Behm
J Behnsen
Niels Behrendt
Michael Behrenfeld
Anna Behrensmeyer
Axel Behrens
Georg Behrens
Janina Behrens
Jurgen Behrens
Maik Behrens
Sven-Erik Behrens
David Behringer
Verena Behringer
Iris Behrmann
Roozbeh Behroozmand
Juergen Behr
Marcel Behr
Rudiger Behr
Spencer Behr
Zhou Beibei
Shadi Beidas
Karsten Beiderwellen
Ulrik Beierholm
WH Beierwaltes
John Beier
Sara Beier
Joachim Beige
Anne-Sophie Beignon
Felipe Beijamini
Omid Beiki
Andreas Beilhack
Traude Beilharz
yaakov Beilin
Greg Beilman
Kurt Beil
Michael Beil
Kristin Beima-Sofie
Auke Beishuizen
Daniela Beisser
Christoph Beisswenger
Dimitris Beis
Christopher Beitel
Dietrich Beitzke
Marianna Bei
Sarosh Bejai
Theodora Bejan-Angoulvant
Eduardo Bejarano
Eloy Bejarano
Samir Bejar
Ismail Bejia
Philip Bejon
Bram Bekaert
Tanios Bekaii-Saab
Mesfin Awoke Bekalu
Lane Bekar
Tsegaye Bekele
Kimon Bekelis
Isabelle Bekeredjian-Ding
Harold Bekkering
Rene Bekkers
Gabriel Bekö
Emmanuelle Belanger
Jocelyn Belanger
Anna Belardinelli
Olivia Belbin
Vincenzo Belcastro
Scott Belcher
Hindiael Belchior
Ines Belchior
Lisa Belden
Guido Beldi
Teri Belecky-Adams
Laurent Belec
Cristiano Belem da Silva
Liudmila Belenki
Inna Belfer
Antonino Belfiore
Andrea Belgrano
Georgios Belibasakis
Srinivas Belide
Tim Belien
Pascal Belin
Andrea Belisari
John Belisle
Boris Belitsky
Vicente Belizario
Darrell Belke
Youssef Belkhadir
Shimshon Belkin
Deborah Bell-Pedersen
Maria Belladonna
Francesca Bellagamba
Martine Bellanger
Paul Bellan
Steve Bellan
Valeria Bellan
Evangelia Bellas
Marc-André Bellavance
Daniele Bellavia
Riccardo Bellazzi
Jose Bella
Clémence Belleannée
Barbara Bellei
Andrea Bellelli
Giuseppe Bellelli
Xavier Belles
Dominique-Henri Bellet
Robyn Bellet
Claudio Bellevicine
Patrick Bellgowan
Brian Bellgraph
Alfonso Bellia
Jérémy Bellien
Edwige Bellier
David Bellinger
Jessica Bellinger
Michelle Bellingham
Catherine Bellini
Stefania Bellino
Marco Bellinzoni
Maria Bellio
Susan Bellis
Belén Belliure
Andrew Bellizzi
Joaquim Bellmunt
Angélica Bello Gutiérrez
Martiniano Bello Ramirez
Luigi Bellocchio
Rino Bellocco
Francis Belloc
Alejandro Bellogín
Domenico Bellomo
Francesca Bellomo
Nicola Bellomo
Camilla Bellone
Elena Belloni
Beatriz Bellosillo
Stefano Bellosta
Vittorio Bellotti
Benjamin Bellows
Gonzalo Bello
Natalie Bello
D. U. Bellstedt
Elisa Bellucci
Michele Bellucci
Saverio Bellusci
David Bellwood
Alan Bell
Brendan Bell
Brent Bell
Charles Bell
Christina Bell
Christopher Bell
Colin Bell
David Bell
Elizabeth Bell
Ellis Bell
Erica Bell
J Simon Bell
James Bell
Jason Bell
Jerold Bell
Jessica Bell
Matthew Bell
Michael Bell
Michelle Bell
Nigel Bell
Richard Bell
Terrence Bell
Jonathan Belmaker
Robert Belmaker
Amor Belmeguenai
Silvia Belmonte
John Belmont
Apostolos Beloukas
George Belov
Jennifer Below
Nayara Belo
Vinícius Belo
Jessica Belser
Graham Belsham
Daniel Belsky
Daniel Belstrøm
Joost Beltman
Jerzy Beltowski
Leandro Beltrachini
John Beltrame
Antonio Paolo Beltrami
Carlo Alberto Beltrami
Sergi Beltran
Barbara Beltz
Martha Belury
Matteo Belvedere
Aditya Belwadi
Igor Belyaev
Igor Belykh
Clara Belzer
J. Michael Beman
Lynne Bemis
Martine Ben Amar
Isaac Ben Bassat
Moufida Ben Nasr
Douraied Ben Salem
Nouri Ben Zakour
Irit Ben-Aharon
Y Ben-Ari
Eyal Ben-David
Merav Ben-David
Menachem Ben-Ezra
Tal Ben-Horin
Avner Ben-Ner
Sidahmed Benabderrahmane
Alim Louis Benabid
Abdellah Benachour
Oldřich Benada
Mohamed Benahmed
Manjunatha Benakanakere
Alia Benali
Mehdi Benallegue
Marco Benamu
Charaf Benarafa
Karelle Benardais
Gil Benard
Philippe Benaroch
Jocelyne Benatar
Alexandra Benavente-Perez
Jorge Benavides
Stefano Benazzi
Abdelhamid Benazzouz
Massil Benbouriche
Sompop Bencharit
Mojica Bencina
Linda Bendall
Sarah Bendall
Natalya Benderska
Manon Benders
Andreas Bender
Kelly Bender
Scott Bender
Steven Bender
Kerstin Bendfeldt
Lusiane Bendhack
David Benditt
Alexandra Bendixen
Barbara Bendlin
Blanka Bendlová
Flemming Bendtsen
Roberto Benech-Arnold
Irene Benech
György Benedek
Teodora Benedek
Andrea Benedetti
Celso Benedetti
Sara Benedetti
Umberto Benedetto
Christian Benedict
Kaitlin Benedict
Lauryn Benedict
Mark Benedict
Stanley Benedict
Steven Benedict
Michael Benedik
Stefano Benedini
Sara Benedito
Brenda Benefit
Giovanni Benelli
Matteo Benelli
Itzhak Benenson
Joyce Benenson
Roberta Benetti
James Benevides
Miriam Benezra
Mara Benfato
Philip Benfey
Li Benfield
Thomas Benfield
José Bengoechea
Glyn Bengough
Theresa Bengough
Eva Bengten
Stefan Bengtson
Sara Bengtsson
Simon Benhamou
Mohamed Benharouga
Itai Benhar
Gilles Benichou
Ariela Benigni
Peter Beninger
Jean-Pierre Benitah
Vicente Benites
Yoselin Benitez-Alfonso
Claudia Benitez-Nelson
Alfonso Benitez-Paez
Santiago Benitez-Vieyra
Sonia Benitez
Marta Benito Garzon
Blas Benito
Ernesto Benito
Claudia Benjamim
Janine Benjamins
Longo-Mbenza Benjamin
Machta Benjamin
William Benjamin
Soumaya Benjelloun
Chawki Benkelfat
Kelly Benke
Tim Benke
N Benkhedah
Craig Benkman
Keith Benkov
Maria Benko
Cassandra Benkwitt
Kamel Benlagha
Susana Benlloch
Yamina Bennasser
Maia Benner
Catherine Bennetau-Pelissero
Adam Bennett
Alison Bennett
Anton Bennett
Brian Bennett
Charles Bennett
David Bennett
Eric Bennett
Ethan Bennett
Gordon Bennett
Ilana Bennett
Jason Bennett
Jonathan Bennett
Malcolm Bennett
Matthew Bennett
Nigel Bennett
Richard Bennett
S. Christopher Bennett
Victoria Bennett
William Bennett
Alan Bennet
Abby Benninghoff
Emily Bennitt
Peter Benn
Hervé Benoist
Marion Benoist
Anita Benoit
Gerard Benoit
Joshua Benoit
Martin Benoit
Roland Benoit
Yannick Benoit
Touati Benoukraf
Lenka Benova
Larry Benowitz
Michael Benros
Olivier Bensaude
Staffan Bensch
Brian Benscoter
Isabela Bensenor
Gilbert Bensimon
Steven Bensinger
Sliman Bensmaia
Al Benson
Christopher Benson
Deanna Benson
Dudley Benson
Larry Benson
Thomas Benson
Alan Bensoussan
Vicki Bentely-Condit
Daniel Benten
Dennis Bente
Anna Rita Bentivoglio
Bastian Bentlage
Rhonda Bentley-Lewis
Amy Bentley
Katie Bentley
Michael Benton
Tami Benton
Mariana Bentosela
Isabel Bento
Zvi Bentwich
Christian Bentz
Joseph Bentz
Luisa Benussi
Etty Benveniste
Olivier Benveniste
Beben Benyamin
Balázs Benyó
Karim Benzerara
Petra Benzinger
Thomas Benzing
Justus Benzler
Roland Benz
Mariana Benìtez
Takaaki Beppu
Toru Beppu
Abdelaziz Beqqali
Franziska Beran
Alfredo Berardelli
Emanuele Berardi
Nicoletta Berardi
Carmen Berasain
Naiara Beraza
Aritra Bera
P. Bera
Subir Bera
Friederike Berberich-Siebelt
Thomas Berberich
Ufuk Berber
Julia Berbesque
Scott Berceli
Marika Berchicci
Premysl Bercik
Sven Bercker
Miklos Bercsenyi
Itzvan Berczi
John Berdahl
Maria Berdasco
James Berdeen
Jo Berden
Aikaterini Berdiaki
Georg Berding
Fedor Berditchevski
Sarah Berdot
Janneke Berecki-Gisolf
Vesna Berec
Roeland Berendsen
Walter Berendsohn
Bettina Berendt
Joel Berendzen
Omer Berenfeld
Erika Berenguer
Juan Berenguer
Charles Berenson
Ali Berens
Christian Berens
Dana Berens
Stefan Bereswill
Sabina Beretta
Eitan Berezin
Mikhail Berezin
Ronald Berezney
Igor Berezovsky
Sabina Berezowska
Alfred Bere
Gabriele Berg-Beckhoff
Matteo Bergami
Paolo Bergamo
Ingvar Bergdahl
Marc Bergdoll
Elika Bergelson
Jeffrey Bergelson
Andrew Bergen
Arthur Bergen
Sarah Bergen
Werner Bergen
Tanya Berger-Wolf
Benjamin Bergerot
Roberta Bergero
Andrew Berger
Angelika Berger
Anne Berger
Bonnie Berger
Bryan Berger
Christoph Berger
Elizabeth Berger
Frank Berger
Helmut Berger
Howard Berger
James Berger
Joachim Berger
Jonah Berger
Lee Berger
Marc Berger
Mette Berger
Philipp Berger
Stuart Berger
Susanne Berger
Swetlana Berger
Thomas Berger
William Berger
Wolfgang Berger
Lillian Berge
Ruth Berggren
Andrea Berghold
Steven Bergink
Veerle Bergink
Björn Berglund
Eva Berglund
Lars Berglund
Wouter Bergmann Tiest
Carsten Bergmann
Gaddy Bergmann
Lothar Bergmann
Martin Bergmann
Natasha Bergmann
Sven Bergmann
Till Bergmann
Uri Bergmann
Aviv Bergman
Patrick Bergman
Peter Bergman
Richard Bergman
Tjard Bergman
Erwin Bergmeier
Wolfgang Bergmeier
Véronique Bergougnoux
Audrey Bergouignan
Austin Bergquist
Filip Bergquist
Jonas Bergquist
Dale Bergren
Johannes Bergsten
Sara Bergström Lind
Sven Bergström
Tomas Bergström
Paula Berguer
Indra Bergval
Ernst Berg
Gabriela Berg
Gabriele Berg
Johannes Berg
Rance Berg
Stefan Berg
William Berg
Kiros Berhane
Workalemahu Berhanu
Gebretsadik Berhe
Hailemariam Berhe
Dag Berild
Vincent Beringue
John Berini
Stela Berisha
Visar Berisha
Alexander Beristain
Antony Beris
Noureddine Berka
Joshua Berke
Olaf Berke
Johannes Berkhof
Ben Berkhout
James Berkley
Elliot Berkman
Lisa Berkman
Mehmet Berkmen
Silvia Berkner
Nadia Berkova
Dan Berkowitz
Frank Berkowitz
Charlotte Berkstrom
Dirk Berkvens
Adam Berland
Antonio Berlanga-Taylor
Ales Berlec
Joel Berletch
Roberto Berlinck
Dominik Berliner
Konstantin Berlin
Leonard Berlin
Eric Berlow
David Berman
Marc Berman
Nancy Berman
Sigal Berman
Spring Berman
Tamar Berman
Javier Bermejo
Emma Bermingham
Mairead Bermingham
Francisco Javier Bermudez-Silva
Luiz Bermudez
Luis Bermúdez-Humarán
Antonio Bernabe-Ortiz
Ignacio Bernabeu
Eduardo Bernabé
Serena Bernacchi
José Bernal del Nozal
M. Rosa Bernal-Lopez
Blanca Bernal
Juan Bernal
Laurence Bernard-Demanze
Isabelle Bernard-Pierrot
Maud Bernard-Verdier
Emerson Bernardes
Camilla Bernardini
Maria Lina Bernardini
Ines Bernardino
Giulio Bernardi
Mauro Bernardi
David Bernardo Ordiz
Marti Bernardo-Faura
Fernando Bernardo
Mark Bernards
Nancy Bernardy
Christophe Bernard
Clémence Bernard
Cora Bernard
Cécile Bernard
Jessica Bernard
Karen Bernard
Kim Bernard
Ora Bernard
Rene Bernard
Stephane Bernard
Vladan Bernard
Michele Bernasconi
Paolo Bernasconi
Pia Bernasconi
Tytus Bernas
Louis Bernatchez
Pascal Bernatchez
Carsten Berndt
Sonja Berndt
Sophie Bernelot Moens
Daniel Berner
Cédric Berney
Jürgen Bernhagen
Britt-Marie Bernhardson
Carolina Bernhardsson
Anne Bernhardt
Boris Bernhardt
Julie Bernhardt
Rita Bernhardt
Scott Bernhardt
Wolfgang Bernhard
Bassam Bernieh
Annie Bernier
Louis Bernier
Max Berniker
Frank Berninger
Franco Bernini
Isabell Bernlochner
Raymond Bernor
Adam Bernstein
Amit Bernstein
Charles Bernstein
Daniel Bernstein
David Bernstein
Galina Bernstein
Harold Bernstein
Kenneth Bernstein
Steven Bernstein
Wolfram Bernstorff
Gregory Berns
Matthias Bernt
Olivier Bernus
Audrey Bernut
Caryn Bern
Javier Bernácer
Simon Bernèche
Nora Berois
Lisa Bero
Pedro Berraondo
Edurne Berra
Andresa Berretta
Massimiliano Berretta
Jean-François Berret
Jill Berrick
Kent Berridge
Allison Berrier
Sonia Berrih-Aknin
Federica Berrilli
Jean-Guy Berrin
Mustapha Berri
Arturo Berrones
Andrea Berruti
Andres Berruti
Matthew Berryman
Donagh Berry
Fred Berry
Gerard Berry
Hugues Berry
Jarett Berry
Jody Berry
Mary Berry
Michael Berry
Paul Berry
Peter Berry
Stephen Berry
Ferdinando Bersani
Tom Bersano-Begey
Erika Bersan
Barbara Berschneider
Eric Bershad
Anna Bershteyn
Andrew Bersten
Caroline Bertagnolli
Valeria Bertagnolo
Stéphane Bertani
Sergio Bertazzo
Dominique Berteaux
Jean-Philippe Berteau
Cinzia Bertea
Ilaria Berteletti
Thomas Bertelmann
Frederic Bertels
Greg Bertenshaw
Facundo Bertera
Laureline Berthelot
Jérôme Bertherat
Pierre Berthet
Yves Berthezene
Francois Berthiaume
Yves Berthiaume
Françoise Berthier
Ludovic Berthier
Nicolas Bertholet
Viviana Berthoud
Francois Berthoux
Lionel Berthoux
Sylvie Berthoz
Jean Bertho
Nicolas Bertho
Caterina Bertini
Pietro Bertino
Stefan Berti
Mattis Bertlich
Laura Bertola
Walter Bertoldi
Alessandra Bertoldo
A Bertoletti
Maria Celia Bertolini
Alessandro Bertoli
Maurizio Bertollo
Antonio Bertolotto
Cristiano Bertolucci
Ivan Bertoncello
Giovanni Bertoni
Giorgio Bertorelle
Sebastien Bertout
Stefano Bertozzi
Juan Berto
John Bertram
Raymond Bertram
Stephanie Bertram
Justine Bertrand-Michel
B Bertrand
Carol Bertrand
Denis Bertrand
Joris Bertrand
Julien Bertrand
Luc Bertrand
Sophie Bertrand
Stephanie Bertrand
Xavier Bertrand
Esther Bertran
Didier Bert
Fabrizio Bert
David Berube
Jaime Berumen
Daniel Berwick
Marianne Berwick
Zachary C. Berwick
Amandine Bery
Corina Berón
Frank Besag
Rudi Beschorner
Robert Besch
Katharina Besemer
Urban Besenfelder
Kerim Beseoglu
Jennifer Beseres Pollack
Shadi Beshai
Cagri Besirli
Anne-Gaelle Besnard
Aurelien Besnard
Valerie Besnard
Francois Besnier
Marie Besnier
Gurdyal Besra
Eduardo Bessa
Joao Bessa
Alban Bessede
Jean Louis Bessereau
Martin Besser
Daniel Bessesen
Barbara Bessette
Tadayoshi Bessho
Valérie Besson
Patricia Bestelmeyer
Jonathan Bestwick
Jan Best
Robert Best
Simon Best
Ellen Beswick
Tatiana Betakova
Julio Betancourt
Tania Betancourt
Ricardo Betancur-R.
Carsten Beta
Swati Betharia
Cynthia Bethea
John R. Bethea
Richard Bethlehem
Gustavo Betini
Marcel Betsch
Fay Betsou
Tomiko Betsuyaku
Ahmed Bettaieb
Josette Bettany-Saltikov
Brianne Bettcher
Lucien Bettendorff
Dominik Bettenworth
Maurizio Bettiga
Christopher Bettinger
Pete Bettinger
Maria Bettini
Lia Betti
Marco Betti
Mirko Betti
Viviana Betti
Romeo Betto
Jonathon Betts
Glenna Bett
John Bett
Adrienne Betz
Regina Betz
Roger Beuerman
Ulrich Beuers
Leo Beukeboom
Bryce Beukers-Stewart
Anita Beukes
Katrien Beuls
Penny Beuning
Rainer Beurskens
Jonathan Beus
Gisela Beutner
Annie Beuve
Julien Beuzelin
Kjetil Bevanger
Charlotte Bevan
Stephen Beverley
Levi Beverly
Lucas Beversdorf
Catherine Bevier
Estela Bevilacqua
Charles Bevins
Carole Bewley
Blake Bextine
Rudi Beyaert
May Beydoun
Anna Beyeler
Michael Beyeler
Niklas Beyersdorf
Eric Beyer
Katrin Beyer
Nancy Beyer
Tobias Beyer
Wolfgang Beyer
Martin Beye
Ramin Beygui
Christopher Beynon
Erik Bey
Woldesellassie Bezabhe
Erwan Bezard
Martijn Bezemer
Andréia Bezerra
Daniel Bezerra
Jose Bezerra
Natalie Bezman
Ilya Bezprozvanny
Sergey Bezrukov
Nicolas Bez
Aparna Bhaduri
Sanjay Bhagani
Govind Bhagat
Tushar Bhagat
Jong Bhak
Anoopindar Bhalla
Devender Bhalla
Prem Bhalla
Upinder Bhalla
Mohit Bhandari
Vineet Bhandari
Vikas Bhandawat
Manjula Bhanoori
Gyan Bhanot
Amarjit Bhanwer
Urvashi Bhan
Dwaipayan Bharadwaj
Mausumi Bharadwaj
Shrikant Bharadwaj
Swati Bharadwaj
Remananda Bharati
Ankit Bharat
Anshu Bhardwaj
Arun Bhardwaj
Anurag Bhargava
Madhavi Bhargava
Maneesh Bhargava
Mayuri Bhargava
Shashank Bharill
Kapil Bharti
Omesh Bharti
Santosh Bharti
Krishnan Bhaskaran
Kiran Bhaskar
Sangeeta Bhaskar
Subha Bhassu
Anuj Bhatia
Deepak Bhatia
Gaurav Bhatia
Kanchan Bhatia
Kanwal Bhatia
Mehak Bhatia
Pooja Bhatnagar-Mathur
Nidhi Bhatnagar
Raj Bhatnagar
Shinjini Bhatnagar
Sushant Bhatnagar
Tarun Bhatnagar
Abinash Bhattachan
Kaushik Bhattacharjee
Madhuchhanda Bhattacharjee
Mrinal K. Bhattacharjee
Surajit Bhattacharjya
Aniket Bhattacharya
Arup Bhattacharya
Bablu Bhattacharya
Deepta Bhattacharya
Jaydeep Bhattacharya
Joydeep Bhattacharya
Moshmi Bhattacharya
Raja Bhattacharya
Rajib Bhattacharya
Sanjoy Bhattacharya
Sanmitra Bhattacharya
Shoumo Bhattacharya
Debasish Bhattacharyya
Dhananjay Bhattacharyya
Krishnendu Bhattacharyya
Madan Bhattacharyya
Moitrayee Bhattacharyya
Mrinal Bhattacharyya
Nitai Bhattacharyya
Suvendra Bhattacharyya
Purva Bhatter
Apoorva Bhatt
Jay Bhatt
Rajesh Bhatt
Ramesh Bhatt
Surya Bhatt
Vijaya Bhatt
Ashay Bhatwadekar
Hari Bhat
Harish Bhat
Khrishna Bhat
Prashant Bhat
Rajiv Bhat
Ramesh Bhat
Siddhartha Bhaumik
Soumyadeep Bhaumik
Rohan Bhavane
Neel Sarovar Bhavesh
Louis Bherer
Ravinay Bhindi
Neha Bhise
Nupura Bhise
Kaushik Bhojani
Seong Hee Bhoo
Subhash Bhore
Rudra Bhowmick
Bishwajit Bhowmik
A. S. Bhuiyan
Md. Shenuarin Bhuiyan
Zaver Bhujwalla
Arun Bhunia
Alok Bhushan
Anil Bhushan
Shashi Bhushan
Jaikrit Bhutani
Vinod Bhutani
Sujit Bhutia
Zulfiqar Bhutta
Sibhatu Biadgiligne
Sibhatu Biadgilign
Giuseppe Biagini
Federico Biagi
Suzanne Bialek-Davenet
Tommaso Biancalani
Carlo Bianca
Castiglioni Bianca
Nadia Bianchi-Berthouze
Marco Bianchini
Monica Bianchini
Marino Bianchin
Alberto Bianchi
Alessandro Bianchi
Anna Bianchi
Carlo Nike Bianchi
Elisabetta Bianchi
Enrica Bianchi
Gerolamo Bianchi
Giacomo Bianchi
Ivana Bianchi
Marco Bianchi
Marina Bianchi
Riccardo Bianchi
Tina Bianco-Miotto
Ginestra Bianconi
Antonio Bianco
Bianca Bianco
Giuseppe Bianco
Pasquale Bianco
Piero Bianco
Raffaella Bianucci
Chao Bian
Feng Bian
Fenghua Bian
Guanglin Bian
Jian-Min Bian
Jiang Bian
Jifeng Bian
Li-Hong Bian
Qin Bian
Rongwen Bian
Tao Bian
Ying Bian
Zhuan Bian
jinsong Bian
Fred Biasini
Alexandre Biasi
Fiorella Biasi
Daniel Biass
Daniele Biasucci
Lucia Biasutto
Maria Biazevic
Kyle Bibby
James Bibb
Mervyn Bibb
Peter Biberthaler
Eitan Bibi
Haim Bibi
Frederic Bibollet-Ruche
Maria Bicalho
Rodrigo Bicalho
Tihana Bicanic
Daniel Bichet
Vadim Bichko
Clara Bicho
Manuel Bicho
Nuno Bicho
Balthasar Bickel
Horst Bickel
Paula Bickford
Marc Bickle
Anthony Bicknell
Klinton Bicknell
Roy Bicknell
Dominique Bicout
Eduardo Bicudo
Behzad Bidadi
Sílvia Bidarra
Keshore Bidasee
Gabriel Bidaux
John Biddlestone
Amy Biddle
Jennifer Biddle
Trevor Biden
Christel Bidet-Ildei
Michael Bidochka
Aurelian Bidulescu
Gene Bidwell
Joseph Bidwell
Hemant Bid
Heike Biebermann
Ivan Bieche
Lori A. Biederman
Aleksandra Biedrzycka
Anat Biegon
James Bieker
Martina Bielaszewska
Eric Bielefeld
Filip Bielejec
Renata Bielemann
Maximilian Bielohuby
John Bienenstock
Lois Biener
Gabriele Bierbaum
Franziska Bieri
Philippe Bierling
Nienke Biermasz
Magdalena Bieroza
Bernhard Biersack
Barbara Biesecker
Brandon Biesiadecki
Erik Biessen
Armin Biess
Franck Biet
Zhilong Bie
Michał Bieńkowski
Francesco Bifari
Luca Biferale
Stefano Biffo
Berhanu Bifftu
Angelo Bifone
Christine Bigaillon
Boris Bigalke
Gregorio Bigatti
Maryam Bigdeli
Maxence Bigerelle
Gregory Bigford
Brendan Biggs
Patrick Biggs
Sarah Biggs
Fabiana Bigi
Christof Bigler
Paul Bigliardi
Marcelo Bigliassi
Elena Bignami
Jean Joel Bigna
Dawn Bignell
Darell Bigner
Davide Bigoni
Pierre Bigot
Sarah Bigot
Yves Bigot
Naïke Bigé
Maarten Bijlsma
Piter Bijma
Daniel Bikle
Benjamin T. Bikman
Irina Biktasheva
Elisabeth Bik
Holly Bik
Merim Bilalic
Antonio Bilancio
Maree Bilandzic
Jose Ramon Bilbao
Staci Bilbo
Kenneth Bilchick
Martin Bilej
Berkin Bilgic
Ali Bilgin
Gorkemgence Bilgin
Raşit Bilgin
Oktay Bilgir
I Biliatis
Ahmet Bilici
Ayhan Bilir
Moses Bility
Daniel Billadeau
Aude Billard
Vincent Billard
Isabelle Billas
François Billaut
Adrian Billeter
Jean-Christophe Billeter
Henny Billett
Sandrine Billet
Alfons Billiau
Andreas Billich
James Michael Billingsley
Peter Billingsley
Sharon Billings
Charlotte Billington
Charalambos Billinis
Sophie Billioti-de-gage
Jeanne Billioux
George Billman
Serge Billong
Gerald Bills
Claudio Bilotta
Grzegorz Bilo
Osman Bilsel
Dan Bilsker
Sundance Bilson-Thompson
Kristin Bilyeu
Kevin Bilyk
Diane Bimczok
Ofer Binah
Christopher Binckley
Olivier Binda
Paola Binda
Laure Bindels
Andreas Binder
Benjamin Binder
Christoph Binder
Marco Binder
Vera Binder
Zev Binder
Nathan Bindoff
Ranjit Bindra
Bernard Binetruy
Francois Binet
Ulrike Bingel
Geoffrey P. Bingham
Jeffrey Bingham
Polly Bingley
Tobias Bingold
Huang Bing
Nguyen Binh Hoa
Manoj Biniwale
Claudio Bini
Luis Mauricio Bini
Rodrigo Bini
Basavaraj Binjawadagi
Tara Binkman
James Binley
Bryce Binstadt
Giuseppe Biondi-Zoccai
Ricardo Biondi
antonio Biondi
Alessio Emanuele Biondo
Elena Biosca
Andargachew Biratu
Andreas Birbach
James Birchler
David Birch
Helen Birch
Tannaz Birdi
Chris Bird
Christopher Bird
Marie-Louise Bird
Matthew Bird
Michael Bird
Sheila Bird
Steve Bird
Victoria Bird
Philippe Birembaut
Stefano Biressi
Christian Bireta
Ruthie Birger
Henrik Birkedal
Nils-Kåre Birkeland
Michael Birkett
Nicholas Birkett
Andrea Birke
Edmund Birkhamshaw
Klaus Birkhofer
Julie Birkholz
Peter Birkholz
Frank Birklein
Yvonne Birks
Jago Birk
Stanca Birlea
Marie-Christine Birling
Brenda Birmann
John Birmingham
Andrea Birnbaum
Yochai Birnbaum
Ruth Birner-Gruenberger
Teresa Birngruber
Bryndis Birnir
Rasmus Birn
Leila Birolo
Inanc Birol
David Biron
Erik Biros
Marc Birringer
Marc Birtwistle
Diane Birt
Anna Birukova
Konstantin Birukov
Ingvars Birznieks
Marco Bisaglia
Jordan Bisanz
Filippo Biscarini
Joyce Bischoff
Karyn Bischoff
Markus Bischoff
Felix Bischof
Hans-Joachim Bischof
John Bischof
Richard Bischof
Robert Bischof
Silvia Bisconti
Alessandro Bisello
William Bishai
Biswadev Bishayi
Mahendra Bishnoi
Kimberly Bishop-Lilly
Nanette Bishopric
Alexander Bishop
Annette Bis Bishop
Barney Bishop
Christine Bishop
Christopher W. Bishop
D. V. M. Bishop
Douglas Bishop
Felicity Bishop
Jennifer Bishop
John Bishop
Stephen Bishop
Tom Bishop
Naveen Bisht
Rebecca Bish
Paola Bisignano
Georges Bismuth
Tiziana Bisogno
Pitágoras Bispo
Marcia Bissaco
Sylvie Bisser
Linda Bisson
Mary Bisson
Akshaya Biswal
Bharat Biswal
Animesh Biswas
Arijit Biswas
Ashis Biswas
Kabir Biswas
Kajal Biswas
Robin Biswas
Roopa Biswas
Sampa Biswas
Saswati Biswas
Sunita Biswas
Swati Biswas
Tapan Biswas
Khalil N Bitar
Davide Bitetto
Elena Bitocchi
Marcia Bitondi
Jacob Bitoun
Kavita Bitra
Constantine Bitsaktsis
Cintia Bittar
Douglas Bittel
Joerg Bittenbring
Jackson Bittencourt
Lia Rita Bittencourt
Arne Bittig
Eric Bittman
Florian Bittner
Stefan Bittner
Sebastian Bitzer
Roberta Biundo
Walter Bixby
Edward Bixler
Gregory Bix
Laura Bix
Dauren Biyashev
George Y Bizer
Pierre Bize
Jennifer Bizley
Mariano Bizzarri
Ranieri Bizzarri
Sergio Bizzarro
Kaishun Bi
Lijun Bi
Peng Bi
Rong Bi
Weimin Bi
Xiang-yang Bi
Xiaoning Bi
Xin Bi
Yingtao Bi
Yufang Bi
Yuhai Bi
Yujing Bi
Anders Bjartell
Goran Bjelakovic
Snezana Bjelogrlic
Anders Bjerg
Pernilla Bjerling
Peter Bjerring
Ryan Bjordahl
Jan Bjordal
Isabella Bjorkman-Burtscher
Pamela Bjorkman
Tracey Bjorkman
Olivia Bjorkquist
Johanna Bjorkroth
James Bjork
Mats Bjork
Einar Bjornsson
Petter Bjornstad
Charlotte Björkenstam
Linda Björkhem-Bergman
Anneli Björklund
Heidi Björklund
Peyman Björklund
Stefan Björklund
Niklas Björkström
Hakan Björne
Toni Björninen
Mikael Björnstedt
Bodil Bjørndal
Åsmund Bjørnstad
Dieter Blaas
Bert Blaauw
Maarten Blaauw
Elizabeth Blaber
Crysten Blaby-Haas
Francois Blachier Blachier
François Blachier
Jason Blackard
David Blackburn
Jason Blackburn
Michael Blackburn
Michael Blackman
Ronald Blackman
Daniel Blackmore
Ashley Blackshaw
Seth Blackshaw
Craig Blackstone
Neil Blackstone
Bradley Blackwell
Kim Blackwell
T. Keith Blackwell
Andrew Black
Christopher Black
Deborah Black
Dennis Black
Joyce Black
Karen Black
Kevin Black
Kirsten Black
Lauren Black
Lindsay Black
Mairead Black
Mary Black
Mary Helen Black
Michael Black
Penni Black
Peter Black
Sheila Black
Steve Black
Vivian Black
William Black
Joseph Blader
Phillip Blaen
Nelly Blaes
Sergey Blagodatsky
Ludek Blaha
Roger Blahnik
Judith Blaine
Alison Blain
Hugues-Alexandre Blain
Carol Blair
David Blair
J Blair
Karina Blair
Nat Blair
Paul Blair
Siegfried Blair
Steven Blair
Gretchen Kai Blaisdell
Julie Blaising
Alexandre Blais
Anne Blais
Claudia Blais
Eleanor Blakely
Rob Blakemore
April Blakeslee
Damer Blake
James Blake
Khandis Blake
Peter Blake
Stephen Blake
Barbara Blakistone
J. Edwin Blalock
Oren Blam
Christopher Blanar
Elison Blancaflor
Pilar Blancafort
Jerry Blancato
Jose Blanca
Miguel Blanca
Alain Blanchard
Frederic Blanchard
Jeffrey Blanchard
John Blanchard
Nicolas Blanchard
Scott Blanchard
Antoine Blancher
Clément Blanchet
Simon Blanchet
Beatriz Blanco-Fontao
Antonio Blanco
Carlos Blanco
Fernando Blanco
Guillermo Blanco
Jorge Blanco
Julià Blanco
Rosa Blanco
Dominique Blanc
Eric Blanc
Guillaume Blanc
Manuel Blandino-Rosano
Giovanni Blandino
Stephanie Bland
Felix Blankenberg
Jill Blankenship
Benjamin Blankertz
Matthijs Blankesteijn
Peter Blankestijn
Steven Blanke
Joel Blankson
Ulrich Blank
Walter Blank
Andrew Blann
Francois Blanquart
Véronique Blanquet
Rebecca Blanton
Robert Blanton
Susan Blanton
Olivier Blarquez
Ronald Blasberg
Hans Blaschek
Hilario Blasco-Fontecilla
Josephina Blasco
José-María Blasco
Maria Blasco
Ruth Blasco
Rachel Blaser
Janusz Blasiak
Anna Blasi
Imrich Blasko
Elliott Blass
Magaly Blas
Rumsaïs Blatrix
Christine Blattner
Amy Blatt
Matías Blaustein
Michael Blaut
Justin Blau
Olga Blau
Sergio Blay
Anthony Blazevich
Vesna Blazevic
Szabolcs Blazsek
Jens Blechert
Jennifer Blechman
Jason A. Bleedorn
Maria Laura Blefari
André Bleich
Markus Bleich
Francine Blei
Ran Blekhman
Roger Blench
Hannah Blencowe
John Blenis
M Blennerhassett
Armin Blesch
Gabriele Bleser
Christopher Blesso
Judith Bleuel
James Blevins
Jon Blevins
Meridith Blevins
Yannick Bleyenheuft
Thorsten Bley
Kevin Blighe
Andrew Blight
Kai Blin
James Bliska
Jessica Bliss
Bradley Blitvich
Dawn Blitz
Ira Blitz
David Blizard
Nikolay Bliznyuk
R Blob
Joachim Blocher
Gary Bloch
Michael Bloch
Wilhelm Bloch
Christophe Blockeel
Hannah Block
Matthew Block
Michelle Block
Brunhilde Bloemeke
Elisabeth Bloemena
Sandra Bloemendal
Wojciech Blogowski
Enrrico Bloise
Marina Bloj
Arjan Blokland
Lucie Blok
Vivian Blok
Bastian Blombach
Marie Blomberg
Sandra Blome
Lander Blommaert
Gregory Blomquist
Eva Blomstrand
Judith Blom
Bertrand Blondeau
Nicolas Blondeau
Marc Blondel
Bruno Blondin
Anne Blood
Mark Bloomberg
Clara Bloomfield
Gareth Bloomfield
Gerald Bloomfield
Susan Bloomfield
Jeffrey Bloomquist
Mollie Bloomsmith
Dara Bloom
David Bloom
Devin Bloom
Gregory Bloom
Marshall Bloom
Michael Bloom
Frank Bloos
Marcel Blot-Chabaud
Maria Heloísa Blotta
Hervé Blottière
Dieter Blottner
Stijn Blot
Stéphane Blot
Gabriel Blouin-Demers
Christian Blouin
Michael Blouin
Mitsi Blount
Michael Blower
Tim Blower
Ingmar Bluemcke
Matthias Bluemke
Bodil Bluhm
Burton Bluhm
Franziska Bluhm
Bruce Blumberg
Miroslav Blumenberg
Olga Blumenfeld
Zeev Blumenfeld
Marcel Blumensatt
Michael Blumenstein
Anna Blumental-Perry
Antje Blumenthal
Terry Blumenthal
Helena Blumen
Martin Blume
Joel Blumin
Stefan Bluml
Christian Blum
Johannes Blum
Kenneth Blum
Rikard Blunck
Gerald Blunden
Jan Krzysztof Blusztajn
Przemyslaw Blyszczuk
Udo Bläsi
Victor Blüml
Mariana Boadella
Robert Boakes
Jason Boardman
Elisabetta Boaretto
Sue Boase
Daniela Boassa
Joshua Boateng
Adeline Boatin
Alessio Boattini
Viviane Boaventura
Fernando Boavida
Andrew Boa
Norma Bobadilla
Louis-Marie Bobay
Susan Bobb
Gerd Bobe
Julien Bobe
Alex Bobik
Magdalena Bobowik
Petr Bob
Pierre Bobé
Simina M. Boca
Carla Boccaccio
Stefano Boccaletti
Enrique Boccardo
Claudia Bocca
Silvina Bocca
Gabrielle Bocchese da Cunha
Delia Boccia
Maddalena Boccia
Gerardo Bocco Verdinelly
Luigi Boccuto
Marie-Luce Bochaton-Piallat
Tomasz Bochenek
Pierrick Bocher
Yuri Bochkov
Thomas Bochynek
Detlef Bockenhauer
Maximilian Bockhorn
Claudi Bockting
Andreas Bock
C.-Thomas Bock
Cathryn Bock
Hans Bock
Michael Bock
Marco Bocola
Jean-Pierre Bocquet-Appel
Ana Maria Bocsanczy
Jorge Boczkowski
Sohrab Bodaghi
Manish Bodas
Justin Boddey
Bela Boddi
Lynne Boddy
Florence Bodeau-Livinec
Galen Bodenhausen
Ulrich Bodenhofer
Olivier Bodenreider
Lisa Boden
Robert Boden
Scott Boden
Frank Bodewes
Rogier Bodewes
Tom Bodey
Antonio Bode
Harald Bode
Jürgen Bode
Stefan Bode
Örjan Bodin
Jennifer Bodkin
Rolf Bodmer
Richard Bodnar
Glen E. Bodner
Marta Bodro
Simon Body
Antonio Luiz Boechat
Neio Boechat
Tobias Boeckers
Henning Boecker
Brigitte Boeckmann
Ebbe Boedtkjer
Ulrike Boeer
Walter A. Boeger
Carsten Boehler
Nico Boehler
Hans Juergen Boehmer
Lars Boehme
Joachim Boehm
Josef Boehm
Stephen Boehm
Thomas Boehm
Jan Boehnke
David Boehr
Jos Boekhorst
Teun Boekhout
Michael Boele van Hensbroek
Wilbert Boelens
Anita Boelen
Gert-Jan Boender
Halvard Boenig
Joel Boerckel
Benjamin Boerebach
Wout Boerjan
Patrick Boerlin
Otto Boerman
Marjan Boerma
Jana Boerner
Julie Boerner
K Olaf Boernsen
Melanie Boerries
Eric Boersma
Paul Boersma
Aniek Boers
Jolanda Boer
Matthias Boer
Chris Boesch
Christoph Boesecke
Andrea Boesing
Sanne Boesveldt
Charlotte Boettiger
Hélène Boeuf
Jeroen Boeye
Jean-Marie Boeynaems
Marta Boffito
Samuel Boff
Anna Bofin
Johannes Bogaards
Harm Bogaard
Mikhail Bogachev
Rafal Bogacz
Debby Bogaert
Jim Bogart
Pawel Bogawski
Fausto Bogazzi
Ance Bogdanova
Adam Bogdanove
Ilze Bogdanovica
Volodymyr Bogdanov
Ryan Bogdan
Bjarne Bogen
Inger Bogen
Willy Bogers
Jose Boggia
Titus Boggon
Carol Boggs
Nansi Boghossian
Giuseppe Bogliani
Clara Boglione
Juliane Bogner-Strauss
Paul Bogner
Roman Bogorad
Piotr Bogorodzki
Balazs Bogos
Katarzyna Bogunia-Kubik
Magdelana Boguta
Carolyn Bohach
Borut Bohanec
Richard Bohannon
Jason Bohan
Jonathan Bohbot
Sylvain Bohic
Jason Bohland
Sacha Bohler
Justin Bohling
Jörg Bohlmann
Stephanie Bohlman
Nina Bohm-Starke
Björn Bohman
Monika Bohm
Sarah Bohndiek
Marc Bohner
Brenda L Bohnsack
Vanessa Bohns
Tanggis Bohnuud
Andrea Bohn
Andreas Bohn
Erwin Bohn
Cara Bohon
Abhishek Bohra
Gil Bohrer
Christopher Bohr
Lynn Bohs
Diego Bohórquez
Costin-Anton Boiangiu
Didier Boichard
Constantina Boikos
Eric Boilard
Isabelle Boileau
Adrien Boillot
Mirian Boim
Fernando Boinas
Krishna Boini
Pascal Boireau
Adrienne Boire
Monica Boirivant
Jean-Michel Boiron
Yves Boisclair Boisclair
Matthieu Boisgontier
Detlev Boison
Christina Boisseau
Alexandre Boissonnas
Patrick Boissy
Renaud Boistel
Carla Boitani
Luigi Boitani
Georges Boivin
Gregory Boivin
Claudine Boiziau
Mirela Bojan
Andrzej Bojarski
Piotr Bojarski
Anders Bojesen
Maria Bokarewa
Arun Bokde
Nicholas Bokulich
Shuken Boku
Michael Bok
C Boland
Juan Bolanos
Corneliu Bolbocean
Mark Bolding
Ingrid Boldin
Mark Boldin
Fernas Boldizsar
Angelica Boldt
Robert Boldt
Sebastian Bolduan
Rosa Bolea
Chiara Bolego
Blaise Boles
Eckhard Boles
Ioannis Boletis
Henk Bolhuis
Hanna Bolibok-Brągoszewska
Stijn Bolink
Subhashini Bolisetty
A Bolivar
Michael Bolker
Wendy Bollag
Mark J Bolland
Danushka Bollegala
Bernardo Bollen Pinto
Christian Bollensdorff
Janine Bolliger
Venaktesh Bollina
Claire Bollinger
Bethany Bolling
Janina Bolling
Andreas Bollmann
Thiemen Boll
Deborah Bolnick
Cristian Bologa
Matteo Bologna
Maria Bolognesi
Luigi Bolondi
Brad Bolon
Alexander Bolshoy
Rachel Bolton-King
Carolyn Bolton-Moore
Anna Boltong
Melvin Bolton
Philip Bolton
Demetrio Boltovskoy
Johannes Boltze
Pascual Bolufer
Lars Bolund
Hanno Bolz
Guus Bol
Andrew Bomback
Aureliano Bombarely
Jennifer Bomberger
Pierluigi Bombi
Ananth Bommakanti
Andreas Bommarius
Ulrich Bommer
Morgane Bomsel
Stéphane Bonacorsi
Luisa Bonafé
Tiziana Bonaldi
Edgar Bonales
Damien Bonal
Martin Bonamino
Laura Bonanni
Gabriele Bonanno
Peter Bonants
Nikolaos Bonaros
Maurizio Bonati
Mario Bonato
Diego Bonatto
Moreno Bonaventura
Jacky Bonaventure
Chiara Bonaviri
Bruno Bonaz
Elisa Bona
Danail Bonchev
Antonello Bonci
Subbarao Bondada
Olesandr Bondarenko
Bette Bonder
Claudine Bonder
Maria Bondesson
Bhushan Bonde
Jens Bonde
Johan Bonde
Robert Bonde
Isabel Bondia Pons
Kenneth Bondioli
Luca Bondioli
Nadege Bondurand
Russell Bonduriansky
Alan Bond
Charles Bond
Christine Bond
Dale Bond
Daniel Bond
Jason Bond
Mark Bond
Peter Bond
Philip Bond
Stephen Bond
Timothy Bonebrake
Ivo Boneca
Eva Bonefeld-Jorgensen
Charlotte Bonefeld
Patrizia Bonelli
Ana Bonell
Atle Bones
Jarbas Bonetti
Ronald Bonett
Jonathan Bone
Estevam Bonfante
Anna Rita Bonfigli
Brenda Bongaerts
Peggy Bongers
Claudio Bonghi
Massimo Bongiovanni
Lars Bongo
Laurence Bonhomme Faivre
Sylvain Bonhommeau
David Boniface
Eleonora Bonifacio
Paolo Bonifazi
Heather Bonilha
Leonardo Bonilha
Vera Bonilha
Luca Bonini
Patrick Bonin
Mathieu Boniol
Mariangela Bonizzoni
Herbert Bonkovsky
Giorgio Bonmassar
Catherine Bonne-Andrea
Amelie Bonnefond
Amélie Bonnefond
Dominique Bonnefont-Rousselot
Rene Bonnel
Guusje Bonnema
Ann Bonner
Daniel Bonner
James Bonner
William Bonner
Aurélie Bonnet
Crystel Bonnet
Cédrick Bonnet
Dominique Bonnet
Muriel Bonnet
Richard Bonnet
Noël Bonneuil
Evelyn Bonney
Stephanie Bonney
Philippe Bonniaud
Kristin Bonnie
Shirin Bonni
Karine Bonnot
Lori Bonnycastle
Olivier Bonny
Adriana Bonomo
Robert Bonomo
Elena Bonora
Stefano Bonora
Stefanos Bonovas
Jeremy Bono
Esther Bonrath
David Bonsall
Eric Bonsang
Erik Bonsdorff
Carmelo Bonsignore
Marisa Bonsignore
Peter Bonta
Irene Bontell
Jean-Daniel Bontemps
Hetty Bontkes
Louis Bont
Bruno Bonté
Josephine Bonventre
Istvan Bonyhay
Nicola Bonzanni
Jessica Bon
Pierre Bon
Johan Bood
Hieronymus Boogarts
Robert Booher
Linda Booij
Chris Booker
Dorret Boomsma
Janne Boone-Heinonen
Kurt Boonen
Melissa Boone
Chanchai Boonla
Sumalee Boonmar
André Boonstra
Philip Boonstra
Rudy Boonstra
Tjitske Boonstra
Camiel Boon
Heather Boon
Mariëtte Boon
Mieke Boon
Rainier Boon
Wah Chin Boon
Ramaraj Boopathy
Erie Boorman
Ken Boorom
Graham Boorse
Peter Boor
Maureen Boost
Dominik Boos
Raymond Boot-Handford
Jonathan Boote
Thomas Boothby
John Boothroyd
Lynda Boothroyd
Andrew Booth
Christopher Booth
David Booth
Jamie Booth
Jo Booth
Stephanie Booth
Trevor Booth
Vernon Booth
Martin Bootman
Martin Bootsma
Cécile Boot
Rolf Boot
George Booz
Matthias Bopp
Edson Bor-Seng-Shu
Anwar Borai
Diana Boraschi
Alisdair Boraston
Ali Borazjani
Iman Borazjani
Samudragupta Bora
Ivan Borbath
Mercy Borbor-Cordova
Erika Borcel
David Borchelt
Christoph Borchers
Glen Borchert
Douglas Borchman
JJ Borckardt
Guntram Borck
Luís Borda-de-Agua
Marie Claude Bordage
Rafel Bordas
Patricia Bordes
Juliano Bordignon
Vilceu Bordignon
Christophe Bordi
Andrew Bordner
Manobjyoti Bordoloi
N Bordoni
Rémy Bordonné
Karla Bordon
Rajeev Boregowda
Aleksandra Borek
Dominika Borek
Frances Boreland
Ugo Borello
Antony Borel
Nicole Borel
Elizabeth Borer
Susan Boretius
Javier Borge-Holthoefer
Nica Borgese
Alexandre Borges
Barbara Borges
Júlio Borges
Karin Borges
Luisa Borges
Renee Borges
Rosivaldo Borges
Jeff Borggaard
Tilman Borggrefe
Michela Borghesan
Robert Borghese
Giulia Borghetti
Andrea Borghini
Claudio Borghi
Paola Borgiani
Sara Borgomaneri
Stefan Borgwardt
Bertil Borg
Melissa Borg
Giuseppe Boriani
Michael Borich
Eduardo Borie
Ljudmilla Borisjuk
Vitaliy Borisov
Alla Borisyuk
Gary Borisy
Calderon Boris
Mark Borja
Steven Borkan
Andreas Borkenstein
Katherine Borkovich
William Borkowsky
Peer Bork
Ron Borland
Jörg Bormann
Boris Bornemann
Anthony Borneman
Christoph Borner
Norbert Bornfeld
Martin Bornhäuser
Liza Bornman
Jan Bornschein
Aaron Bornstein
Robert Bornstein
Dennis-Peter Born
Jan Born
Irina Borodina
Laura N Borodinsky
Gabor Boross
Ilya Borovok
Malgorzata Borowiak
Christian Borowski
Alexander Borowsky
Richard Borowsky
Rafael Borras
Marco Borra
Niels Borregaard
Emma Borrego-Diaz
Belén Borrego
Eli Borrego
Jose Borreguero
Francesca Borrelli
Maria Grazia Borrello
Sonia Borrell
Víctor Borrell
Roberto Borriello
Riccardo Borroni
Ray Borrow
Franco Borruto
Pascal Borry
JM Borràs
Teresa Borrás
Salvador Borrós
Simone Borsci
Terry Borsook
Claus Borsting
Grégoire Borst
Jelmer Borst
Luke Borst
Tomasz Borszcz
Eleanor Bors
Alip Borthakur
Lee Borthwick
Damian Borth
Nicole Borth
Marta Bortoletto
Karina Bortoluci
Luca Bortolussi
Stefania Bortoluzzi
Andrey Bortsov
Eric Bortz
Peggy Borum
Stanislav Borysov
Andrea Bor
Jacob Bor
Adriana Bos-Mikich
Silvano Bosari
Silvia Boscardin
Antoni Bosch-Domenech
Cecile Boscher
Chiara Boschetti
Federica Boschetti
Lynn Boschloo
F. Xavier Bosch
Irene Bosch
Jos Bosch
Jurgen Bosch
Maurice Bosch
Thomas Bosch
Xavier Bosch
Francesca Boscia
Elisa Boscolo
Andrea Bosco
Domenico Bosco
Gianfranco Bosco
Paolo Bosco
Lisardo Boscá
Thangamadhan Bosemani
Cristina Bosetti
Rita Bosetti
Amitabha Bose
B Bose
Jayakumar Bose
Kaushik Bose
Michael Boshart
Helena Boshoff
Federico Bosia
Joseph Bosilevac
Steven Bosinger
Paolo Bosi
Michael Boska
Maarten Bosland
Paul W. Bosland
Fredrik Bosman
Giel Bosman
Laurens Bosman
Madeleen Bosma
Piet Bosma
Laurent Bosquest
Oliver Bossdorf
Jonathan Bossenbroek
Alex Bossers
Jennifer Bossert
Marie-Line Bosse
Yohan Bosse
Patrick Bosshart
Lara Bossini Castillo
Antonio Bossi
Matthijs Bossong
Luciano Bosso
Jean-Louis Bossu
Richard Bostelmann
Pontus Bostrom
Elisabeth Boström
Kim Boström
David Bostwick
Frederic Bost
William Bosu
Szilvia Bosze
Zsuzsanna Bosze
Arend Bos
Arjan Bos
Daniel Bos
Jorunn Bos
Kirsten Bos
Lieuwe Bos
Mettine Bos
Michiel Bos
Nick Bos
Peter Bos
Simona Bota
Natalie Botchkareva
Vladimir Botchkarev
Hugo Botelho
Francisco Botella Robles
Jose Botella
Miguel Botella
Katrina Boterhoven de Haan
Graham Bothamley
Matthys H. Botha
Geoffrey Bothun
A.J. Both
Cristina Botias Talamantes
Mahendran Botlagunta
Zoltan Botta-Dukat
Zoltán Botta-Dukát
Serge Bottari
Don Bottarod
Oscar Bottasso
Barbara Bottazzi
Amy Botta
Federico Botta
Giovanni Bottegoni
Peter Bottenberg
Julie Bottero
Roberto Bottinelli
Nunzio Bottini
Sarah Bottjer
Walter Bottje
Christian Bottomley
Paul Bottomley
Jeremie Botton
Cyrille Botté
Isadora Botwinick
Ilze Bot
Cristina Botías
Raed Bou Matar
Dumith Bou-Habib
Matt-Mouley Bouamrane
Fadila Bouamr
Ali Bouattour
Laurent Bouby
Petr Boucek
Jean-Philippe Bouchara
Jean-François Bouchard
Josee Bouchard
Maryse Bouchard
Maxime Bouchard
Marion Bouchecareilh
Barbara Boucher
Charles Boucher
Charlotte Boucher
Jeremie Boucher
Laura Boucher
Myriam Bouchlaka
Didier Bouchon
Michael Bouchousha
Nicolas Bouché
Drion Boucias
Julie Bouckaert
Remco Bouckaert
Isabellle Boucoiran
Emmanuel Boucrot
Megan Boudewyn
Dmitri Boudko
Mark A. Boudreau
Robert Boudreau
Stephanie Boudreau
Stephen Boue
Alexandre Bougdour
Blaise Bougnom
Salim Bougouffa
Yacine Bouguezza
Eric Bouhassira
Hicham Bouhlal
Marc Bouillon
Roger Bouillon
Habib Boukerche
Vanessa Boukili
Sotiria Boukouvala
Ioannis Boukovinas
Lisa Boulanger
Martin Boulanger
Mathieu Boulanger
Pierre Boulanger
Yvan Boulanger
Steeve Boulant
Raphaël Boulay
Elizabeth Boulding
Richard Bouley
Thierry Boulinier
Daniel Boullosa
Philippe Bouloc
Etienne Boulter
Jessica Boult
David Boulware
Yap Boum II
Esther Bouma
Gerrit Bouma
Rebecca Boumil
Dimitrios Boumpas
Kyria Boundy-Mills
Vassiliki Bountziouka
Jerome Bouquet
Christoph Bourauel
M. Bourbon
Mohammed Bourdi
Jean Bourdon
Sebastien Bouret
Raymond Bourey
Cyril Bourgeois
Dominique Bourgeois
Sophie Bourgeon
Mathieu Bourguignon
Pascale Bourhy
Pierre-Yves Bourillot
Bill Bourke
David Bourke
Stylianos Bournazos
David Bourne
Charles Bourque
Stephane Bourque
Yannyk Bourquin
Pierre Boursot
Kostas Bourtzis
Petr Bour
Homer Boushey
Jean Bousquet
Tatiana Bousse
Otmane Boussif
Vassiliki Boussiotis
Alex Boussioutas
Malaz Boustani
Jean-Marie Bouteiller
Afroditi Boutou
Dominique Boutriau
Paul Boutros
Stephanie Boutroy
Angela Boutte
Patrice Bouvagnet
Helene Bouvaist
Beatrice Bouvard
Daniel Bouvard
Romaric Bouveret
Elisabeth Bouvet
Michael Bouvet
Philippe Bouvet
Benjamin Bouvier
A Bouville
A.F. Bouwman
Peter Bouwman
Joke Bouwstra
Samuel Bouyain
Donald Bouyer
Jérémy Bouyer
Abdessalam Bouzerdoum
Elena Bouzinova
Germán Bou
Guénaëlle Bouët
Fulvia Bovera
Dalila Bovet
Bill Bovill
Chiara Bovolenta
Richard Bowater
Donald Bowden
William Bowden
Dawn Bowdish
Ashley Bowen
David Bowen
Deborah Bowen
Don Bowen
Jennifer Bowen
Kimberly Bowen
Nathan Bowen
Richard Bowen
Timothy Bowen
William Bowen
Bruce Bowerman
Alex Bowers
Andrew Bower
Justin Bower
Regina Bower
Catherine Bowes Rickman
Michael Bowes
Rauri Bowie
Matthew Bowker
Samantha Bowker
Mark Bowler
Ann Bowles
Dawn Bowles
Timothy Bowles
Wadim Bowl
Aaron Bowman
Andrew Bowman
Dwight Bowman
Gregory Bowman
Reed Bowman
James Bown
Nick Bown
Steven Bown
Anna Bowring
Susan Bowyer
Laurine Bow
Mike Boxem
Paul Boxer
Gayle Boxx
Kevin Boyack
Sébastien Boyas
Christopher Boyce
John Boyce
Richard Boyce
Rogely Boyce
Alan Boyde
Erin Boydston
Aoife Boyd
Jeff Boyd
Jennifer Boyd
Jeremy Boyd
Kendrick Boyd
Norman Boyd
Filip Boyen
Michael Boyer-Guittaut
Luz Boyero
Gregory Boyer
Pascal Boyer
Sebastien Boyer
Shelby Boyer
Stéphane Boyer
Tim Boyer
Mark Boyes
Kit Boye
Laura Boykin
Adam Boyko
Christopher Boyko
David Boyle
Jon Boyle
Joseph Boyle
Kathleen Boyle
Patrick Boyle
Stephen Boyle
Theresa Boyle
Frederic Boy
Christine Bozarth
Gergely Boza
G Bozdag
Zbynek Bozdech
Hamparsum Bozdogan
Aline Bozec
Dmitry Bozhko
Steven Bozinovski
Alper Bozkurt
Tolga Bozkurt
Mohammadreza Bozorgmanesh
M.R. Bozorgmehr
Dolores Bozovic
Joel Bozue
Marco Bozzali
Salvatore Bozzaro
Marcelo Bozza
Patricia Bozza
Tom Bozza
Yuri Bozzi
Irene Bozzoni
Lai Bo
Lulong Bo
Marzia Bo
Simona Bo
Song Bo
Wenhao Bo
Yaojun Bo
Barbara Braams
Branko Braam
Ingo Braasch
Dana Brabcova
Andreas Bracher
Michael Brach
Ruth Brack-Werner
Gordon Brackee
Adrian Bracken
Cameron Bracken
Ken Bracke
Piet Bracke
Richard Brackin
Gilles Brackman
Thomas Brack
Jason Braco
Alexander Braczkowski
Nicola Bradbear
Mike Bradburn
Andrew Bradbury
Janet Bradbury
Katherine Bradbury
Oliver Braddick
Peter Bradding
Sylvie Bradesi
Thomas Brade
Kent Bradford
Steven Bradfute
Arthur Bradley
Barbara Bradley
Constance Bradley
Daniel Bradley
E Bradley
Elizabeth Bradley
Graeme Bradley
Kenneth Bradley
Luke Bradley
Peter Bradley
Robert Bradley
Monika Bradl
Shelton Bradrick
Amy Bradshaw
Don Bradshaw
Nicholas Bradshaw
Patrick Bradshaw
Richard Bradshaw
Kenneth Bradstock
Susann Brady-Kalnay
Ged Brady
Sara Brady
Sean Brady
Timothy Brady
Balázs Bradák
Bart Braeckman
Filip Braet
Andrea Braeutigam
Toon Braeye
Jefferson Braga Silva
Ulisses Braga-Neto
Alfésio Braga
Eleonora Braga
Gilberto Braga
Jose Braga
Raphael Braga
Vania Braga
Jason Bragg
Lauren Bragg
Anastasia Bragina
Anatol Bragin
Arun Brahma
Nady Braidy
Bashiru Braimoh
Russell Brainard
Keith Brain
Susan Brain
Antony Braithwaite
Scott Brakenridge
Axel Brakhage
Marieta Braks
Barbara Bramanti
Mattia Brambilla
Paolo Brambilla
luca Brambilla
Dennis Bramble
Clive Bramham
Kate Bramham
Peter Bramley
Adam Bramoweth
Lars Bramsløw
Mara Brancaccio
Rosa Tamara Branca
Luis Branco
Sara Branco
Enrique Brandan
Roberto Brandao
Sven Brandau
Michael Brandeis
Adriano Brandelli
Claire Brandenburger
Lars-Ove Brandenburg
Vincent Brandenburg
Susanne Brander
Aaron Brandes
Elke Brandes
Ralf Brandes
Karolína Brandlová
Alex Brandmeyer
Joerg Brandner
Johanna Brandner
Amanda Brandone
Diego Brandoni
Amanda Brandon
Scott Brandon
Roderich Brandsch
Ivan Brandslund
Janet Brandsma
Helen Brandstorp
Christian Brandts
Alexander Brandt
Christian Brandt
Curtis Brandt
Eric Brandt
Heather Brandt
Karim Brandt
Laura Brandt
Marilyn Brandt
Patrick Brandt
Roland Brandt
Silke Brandt
Ulrich Brandt
William Brandt
Davide Branduardi
robert Brandys
Martin Brand
Matthias Brand
Serge Brand
Stephan Brand
Thomas Brand
Tilman Brand
Marcus Brandão
Mariana Brandão
Olivier Branford
David Brang
Kari Branham
Jurij Brankack
Christiane Branlant
Guy Branlant
Grace Brannigan
Patsy Brannon
Cristina Branquinho
Richard Bransford
Ludwik Branski
Bernard Branson
Milam Brantley
Philip Branton
Norica Branza Nichita
Norica Branza-Nichita
Rickmer Braren
Dawn Brasaemle
Jan Brascamp
M Brashears
Allan Brasier
Joaquim Brasil Neto
Ido Braslavsky
Susan Brasser
Kevin Brasseur
Charlotte Brassey
Abraham Brass
Lawrence Brass
Lara Bratcher
Andrei Brateanu
Arne Bratkic
Scott Bratman
Gennady Bratslavsky
Laura J Brattain
Trond Brattelid
Elvira Brattico
Fred Brauer
J Brauer
Rena Brauer
Ruth Brauer
Catherine Braun-Breton
Annelie Brauner
Birgit Braune
Veronika Braunisch
Ulrich Braunschweig
Gert Jan Braunstahl
Lidia Braunstein
Thomas Braunstein
Andrew Braun
Clait Braun
David Braun
Dominique Braun
Edward Braun
Frank Braun
Hans-Peter Braun
Jonathan Braun
Rosemary Braun
Sabine Braun
Susy Braun
Thorsten Braun
Susanna Braus-Stromeyer
Eric Braverman
Jonathan Bravman
Jose Bravo-Cordero
Alejandro Bravo-Cuellar
Alejandra Bravo
Javier Bravo
Jeff Brawn
Timothy Brawn
Joseph Brayden
Kenneth Brayman
Benjamin Bray
Jon Bray
Paul Bray
Sarah Bray
Signe Bray
Timothy Bray
Daniel Brazeau
Martin Brazeau
Inti Brazil
Anderson Braz
Gloria Braz
Pablo Brañas-Garza
Xandra Breakefield
Jay Bream
Francis Brearley
Lieven Brebels
M Breccia
Martin Brechbiel
Andre Brechmann
Karine Breckpot
Eduardo Breda
Carol Bredbenner
Linda Breeden
Andrew Breed
Greg Breed
William Breed
Ailish Breen
Conor Breen
Courtney Breen
David Breen
Leigh Breen
Ronan Breen
Heinz Breer
Gregory Breetzke
J. A. Breeuwer
Alex Breeze
Elizabeth Breeze
Julie Brefczynski-Lewis
Rachel Bregman
Jamie Brehaut
Axel Brehmer
Gunnar Brehm
Klaus Brehm
Merel-Anne Brehm
Carina Brehony
Georg Breier
Randa Breikaa
Achim Breiling
Haim Breitbart
Mya Breitbart
Michael Breitenbach
Frank Breitenbuecher
Rainer Breitling
Samuel Breit
Rolf Brekken
Graciela Brelles-Mariño
Eytan Breman
Erhard Bremer
Katharina Bremer
Anja Bremm
Dominique Bremond-Gignac
Jason Brenchley
Jeffrey Brender
Bertram Brenig
Angela Brennan
Caroline Brennan
Chanda Brennan
Fiona Brennan
Kevin Brennan
Meadhbh Brennan
Peter Brennan
Timothy Brennan
J Brenna
Christian Brenneis
William Brennen
Geovana Brenner Michael
C Brenner
Charles Brenner
Christoph Brenner
Darren Brenner
David Brenner
Eli Brenner
Erich Brenner
Gary Brenner
M. Harvey Brenner
Robert Brenner
Thorsten Brenner
Helena Brentani
Renier Brentjens
Guilherme Bresciani
Naomi Breslau
Jerome Breslin
Christophe Bressac
Fabiana Bressan
Paola Bressan
Daniel Bressington
Brian Brestovac
Patrick Brest
Vincent Bretagnolle
Amanda Bretman
Christelle Breton
Till Bretschneider
Christian Brettschneider
Christopher Brett
Walter Bretz
Juana Bretón López
Eun-Kyoung Breuer
Marc Breulmann
Joshua Breunig
Damien Brevers
Jason Breves
Diego Breviario
Tiziana Brevini
Devon Brewer
George J. Brewer
Gregory Brewer
James Brewer
Michael Brewer
Noel Brewer
Tom Brewer
Warrick Brewer
Chris Brewin
Bruce Brew
Leonid Breydo
Eric Brey
Vedran Brezar
Mark Brezinski
Nadege Briancon
Enora Briand
Léa Briard
Emilio Bria
Ana Bribian
Ana Bribián
Genevieve Bricheux
Stephen Brickley
Rob Briddon
Bruce Bridgeman
Allen Bridges
Francis Bridges
Susan Bridges
Laura Bridgewater
Alan Bridge
Diane Bridge
Jeff Bridge
Jamie Bridgham
David R. Bridgland
Arika Bridhikitti
Byram Bridle
David Bridwell
Jason Bried
William Brieger
James Brien
James Brierley
Matthew Brier
Thomas Briese
John Brigande
Ryan Brigante
Michael Briga
Regina Brigelius-Flohe
Adam Briggs
Farren Briggs
John Briggs
John Brigham
R. Mark Brigham
Susanna Brighenti
Filippo Brighina
Laura Brighina
Jen Bright
Michael Bright
Molly Bright
Patrizia Brigidi
Luis Brigido
Manfred Brigl
Brian Brigman
Carlo Briguori
David Briles
Annette Briley
Stefano Brillanti
Murray Brilliant
Steven Brill
Vera Bril
Stephen Brimijoin
Hassan Brim
Marko Brinar
Kevin Brindle
Matthias Briner
Frederic Bringaud
Isabele Bringhenti
Andreas Bringmann
Henrik Bringmann
Marisa Brini
Ann Brinkmalm
Markus Brinkmann
Ashley Brinkman
Martin Brinkworth
James Brink
Yolandi Brink
Margo Brinton
Roberta Brinton
Marco Briones-Orta
Ana Briones
Tess Briones
Christian Brion
Karine Briot
Jennifer Brisbin
Helena Brisby
Francesca Brisigelli
Hjalmar Brismar
O Brissaud
Diane Brisson
Jennifer Brisson
Marcela Brissova
Rachel Bristol
Rob Bristow
Thomas Bristow
José Brito
João Brito
Thiago Brito
Theresa Britschgi
Evan Brittain
Tom Brittain
Janice Britton-Davidian
Sven Britton
Warwick Britton
Jonathan Britt
Rodney Britt
Nathalie Britzen-Laurent
Juliane Britz
Ali Brivanlou
Klaudia Brix
Oscar Briz
Victor Briz
Olivier Briët
Jillian Broadbear
Eben Broadbent
James Broadbent
Jonathan Broadbent
Nicola Broadbent
Suzanne Broadbent
Michelle Broaddus
William Broaddus
Linda Broadhurst
Gloria Broadwater
Mariana Brocardo
Patricia Brocardo
Egidio Brocca-Cofano
Luca Brocca
Emiliana Brocchi
Franck Brocherie
Bernard Brochier
Christopher Brochu
Michele Brochu
Ole Broch
Neil Brockdorff
Warren Brockelman
Susan Brockerhoff
Chad Brocker
Stefan Brocke
Gudrun Brockmann
Mark Brockman
Hugh Brock
James Brock
Matthias Brock
Theo Brock
Henry Brodaty
David Broday
Limor Broday
Gordon Broderick
Kirk Broders
Christopher Broder
Darko Brodic
Edmund Brodie, Jr.
Scott Brodie
Bertha Brodin
Lennart Brodin
Priscille Brodin
Thomas Brodnicki
Harald Brodoefel
Katarzyna Brodowska
Robert Brodschneider
Alexander Brodsky
Kelley Brodsky
Leonid Brodsky
Warren Brodsky
James Brody
Steven Brody
Uli Broedl
Barbara Broeker
Antonius Broekhuis
Femke Broere
Stefan Broer
Kim Brogden
William Brogdon
Massimo Broggini
Juli Broggi
Doriano Brogioli
Steven Broglio
John Brognard
Saverio Brogna
Karim Brohi
Moritz Beck Broichsitter
Mark Broich
Charles Brokaw
Matthew Brolly
Timothy Bromage
Karl Broman
Jennifer Bromberg-White
Jacqueline Bromberg
Evelyn Bromet
Mariusz Bromke
Helen Bromley
Dieter Bromme
Erin Bronchetti
AL Bronckers
Katarzyna Broniowska
Adelbert Bronkhorst
Henrik Bronnum-Hansen
Adolfo Bronstein
Jeff Bronstein
Barend Bronsvoort
Alain Bron
Graham Brookes
Justin Brookes
Paul S Brookes
Philip Brookes
Roger Brookes
William Brookes
Brendan Brooke
Russell Brooke
John Brookfield
Karel Brookhuis
Ron Brookmeyer
Ellen Brooks-Pollock
Angela Brooks
Brian Brooks
Colin Brooks
David Brooks
Ellen Brooks
Hannah Brooks
James Brooks
John Brooks
Patricia Brooks
Richard Brooks
Samantha Brooks
Tracy Brooks
Barry Brook
Bindi Brook
Gary Brook
Ryan Brook
Martin Broome
Mark Broom
Patrick Brophy
Thomas Broquet
Kurt Brorson
Ann-Christin Brorsson
Mikael Brosche
Roland Brosch
Jan Brosens
Philip Broser
Leonie Brose
Tamar Brosh
John T Brosnan
M.J. Brosnan
Margaret Brosnan
Peter Bross
Amanda Brothers
Cecilia Brothers
Kyle Brothers
Yariv Brotman
Marco Brotto
Sophie Brouard
Richard Broughton
Arthur Brouillet
Emmanuel Brouillet
Benedicte Brounais
Whitney Broussard
Pierre Brousset
Annelies Brouwer
Elisabeth Brouwer
Andrea Brovelli
Lubov Brovko
Therese Brovold
Sigal Brown-Horowitz
Robert Brownell
William Brownell
Gillian Browne
Liam Browne
Sara Browne
Glenn Browning
Jeffrey Browning
Kirsteen Browning
N. Andrew Browning
Robert Brownlie
Aaron Brown
Adam Brown
Adrian Brown
Alan Brown
Alicia Brown
Andrew Brown
Ashley Brown
Benedict Brown
Brandon Brown
Brian Brown
Bryan Brown
C. Titus Brown
Calum Brown
Carolyn Brown
Celeste Brown
Chad Brown
Chris Brown
Christian Brown
Christopher Brown
Claire Brown
Colin Brown
Corrie Brown
Culum Brown
Dale Brown
Daniel Brown
David Brown
Deborah Brown
Derek Brown
Dora Brown
Edwina Brown
Emery Brown
Eric Brown
Euan Brown
Frankie Brown
Gina Brown
Gordon Brown
Gregory Brown
Heidi Brown
J. Quincy Brown
Jamie Brown
Jay C Brown
Jeason Brown
Jennifer Brown
Jeremiah Brown
Jeremy Brown
Jill Brown
Joe Brown
Jon Brown
Jordan Brown
Justin Brown
Katherine Brown
Kenneth Brown
Kevin Brown
Kristy Brown
Laurie Brown
Liana Brown
Lindsay Brown
Mark Brown
Mary Beth Brown
Mary Jean Brown
Marybeth Brown
Matthew Brown
Michael Brown
Nicholas Brown
Patricia Brown
Peter Brown
Rafe Brown
Richard Brown
Robert Brown
Ryan Brown
Scott Brown
Shawn Brown
Steven Brown
Stuart Brown
Susan Brown
Thomas Brown
Veronica Brown
Wendy Brown
William Brown
Zoe Brown
Hal Broxmeyer
Suse Broyde
Anna Brozyna
Rasmus Bro
Christopher Brubaker
Sandra Brucet
Barry Bruce
Beau Bruce
Ian Bruce
Jeffrey Bruce
Julie Bruce
Kim Bruce
Neil Bruce
Iris Bruchhaus
Maximilian Bruchmann
Eric Bruckert
Peter Bruckner
Tim-Allen Bruckner
Dunja Bruder
Lars Brudvig
Stefan Brudzynski
Angela Brueggemann
Britta Bruegger
Annette Bruehl
Harald Bruessow
Salvatore Brugaletta
Holger Bruggemann
Roger Bruggemann
Frank Bruggeman
Katharina Brugger
Othmar Brugger
Peter Brugger
Cinzia Brugnano
Carlo Brugnara
Laura Brugnara
Radan Bruha
Adriaan Bruijnzeel
Sjoerd Bruijn
Erik Bruininx
Bote Bruinsma
Jojanneke Bruins
Sylvia Bruisten
Jasna Brujic
Kevin Brulefert
Stanley Brul
Claudia Brumbaugh
John Brumell
Harry Brumer
David Brummell
Martin Brummell
Eddie Brummelman
Susanne Brummelte
Chanson Brumme
Zabrina Brumme
Henrik Brumm
Kevin Brumund
Patricia Brum
Emiliano Brunamonti
Anna Maria Brunati
Geir Brunborg
Gunnar Brunborg
Bianca Brundel
Patrik Brundin
Benoit Bruneau
Julie Bruneau
Bert Brunekreef
Silvia Brunelli
Helena Brunel
Emiliano Bruner
Steve Bruner
Philippe Brunet de la Grange
Nicola Brunetti-Pierri
Giacomina Brunetti
Natale Brunetti
Maurizia Brunetto
Christophe Brunet
Frédéric Brunet
Ana Lúcia Brunialti Godard
Rebecca Bruning
Oliviero Bruni
Roland Brunken
William Brunken
Sascha Brunke
Hans-Peter Brunner-La Rocca
Monika Brunner-Weinzierl
Damian Brunner
David O Brunner
Michael Brunner
Peter Brunner
Thomas Brunner
José Bruno-Bárcena
Andre Brunoni
Aurelio Bruno
Benedetto Bruno
Costa Bruno
Costanza Bruno
Raimondo Bruno
Rosa Maria Bruno
Stefania Bruno
Verónica Bruno
Vincent Bruno
Bingni Brunton
Cheryl Brunton
Janet Brunton
Paola Brun
Philipp Brun
Serena Brusamento
Anthony Brusa
Fabrizio Bruschi
Marcos Bruschi
Emanuela Bruscia
Lorenzo Brusetti
George Brush
Todd Brusko
Nele Brusselaers
Guy Brusselle
Mariana Brussoni
Nickolay Brustovetsky
Peter Brust
Anne Bruton
Tom Brutsaert
Birgitte Bruun Nielsen
Jesper Bruun
Jo Bruusgaard
Laurent Bruxelles
Katia Bruxvoort
Santina Bruzzone
Alla Bryanskaya
Camron Bryant
Gregory Bryant
Josephine Bryant
Juliet Bryant
Kristina Bryant
Nia Bryant
Vaughn Bryant
Brad Bryan
Brett Bryan
Nathan Bryan
Nick Bryan
Richard Bryce
Robert Brychta
Pamela Bryden
Josef Bryja
Vitezslav Bryja
Anton Bryksin
Mark Brynildsen
Marc Brysbaert
Robert Bryson-Richardson
Robert Bryson
Pawel Brzek
Hanna Brzeska
Aneta Brzezicka
Joseph Brzezinski
Bretislav Brzobohatý
Edward Brzostek
Tomasz Brzozowski
Matts Brännström
Christopher Bräsen
Juliane Bräuer
Andreas Bräuninger
Kari Anne Bråthen
Damien Brégeon
Arndt Bröder
Caroline Bröjer
Barbara Bröker
Christer Brönmark
Silke Brüderlein
Annemarie Brüel
Holger Brüggemann
Martin Brüne
Joan Btesh
Sureemas Buates
Luigi Bubacco
Juliane Bubeck Wardenburg
Jodi Bubenik
Olaf Bubenzer
Florian Bublatzky
Richard Bucala
Maja Bucan
Michaela Bucchianeri
Fabio Bucchieri
Annalisa Bucchi
Peter Bucciarelli
Vittoria Buccigrossi
Gabriele Bucci
Maria Pia Bucci
Briggs Buchanan
Elizabeth Buchanan
John Buchanan
Susan Buchanan
Blake Buchan
Iain Buchan
Susan Buchbinder
Marisa Bucheli
Enrique Bucher
Heiner Bucher
Julian Bucher
Sherri Bucher
René Buchet
Bruno Buchholz
Daniel Buchholz
James Buchholz
Malte Buchholz
Ursula Buchholz
Aron Buchman
Craig Buchman
Vladimir Buchman
Michael Buchmeier
David Buchner
Johannes Buchner
Udo Bucholz
Nicolas Buchon
Maciej Buchowski
Carmen Buchrieser
Eric Buchser
Marcela Buchtova
Peter Buchwald
David Buchwalter
Philippe Buchy
Thorsten Buch
Ernest Bucior
Germaine Buck Lewis
Wolfgang Buckel
Gavin Buckingham
Steve Buckland
Bradley Buckley
David Buckley
Hallie Buckley
Jenni Buckley
Laura Buckley
Lisa Buckley
Mark Buckley
Noel Buckley
Stephen Buckley
Thomas Buckley
Timothy Buckley
Angus Buckling
David Bucklin
Paul Buckmaster
Tony Buckmaster
Frederick Buckner
Jane Buckner
Matthew Buckthorpe
Paulo Buckup
Andreas Buck
Christopher Buck
Gregory Buck
Martina Buck
Nicole Buck
Claudio Bucolo
Bogdan Bucur
Sergey Budaev
Hikmet Budak
Laszlo Buday
Silke Buda
Jan Budczies
Henning Budde
Matthew Budde
Randal Buddington
Bryce Buddle
Christopher Buddle
Ann Budd
Ralph Budd
TW Budd
William Budd
K Buder
Philip Budge
Varija Budhavarapu
Anuradha Budhu
G.R.Scott Budinger
Sarah Budischak
Christine M. Budke
Agata Budkowska
Vivian Budnik
Eduardas Budrys
Steven Budsberg
Andrew Budson
Mikalai Budzevich
Claudia Buechel
Christa Buechler
Thomas Buechner
Vanessa Buechner
Benjamin Buecking
Deborah Buehler
Marc Buehner
Alexander Buell
Hildegard Buening
Clara Bueno
Lilian Bueno
Valquiria Bueno
Patrick Buerger
Linda Buergi
Jean-Marie Buerstedde
Jan Buer
Christoph Buettner
Falk Buettner
Reinhard Buettner
Ilaria Bufalari
Marina Bufarah
Bernd Bufe
Matthew Buffington
Andréia Buffon
Annalisa Buffo
Ann Buff
Paulo Bugalho
Hayley Bugeja
Ingo Bugert
Anna Bugge
Carol Bugge
Thomas Bugge
Donal Buggy
Timothy Bugg
Raffaele Bugiardini
Marco Bugliani
Harald Bugmann
Leandro Bugoni
Beáta Bugyi
Gesine Bug
Irina Buhimschi
Lene Buhl-Mortsensen
Michael Buhrmester
Ethan Buhr
Cullen Buie
Tom Buijse
A Buijs
Alain Buisson
Gabrielle Buitendijk
Jack Bui
Ngoc Bui
Samantha Bui
Grzegorz Bujacz
Kinga Bujakowska
Luis Bujanda
Alexis Bujold
Emmanuel Bujold
Jordi Bujons
Feliksas Bukauskas
Bukiet Bukiet
Raul Bukowiecki
Alexander Bukreyev
Michael Bukrinsky
Zdenek Buk
Dieter Bulach
Anna Bulanova
Joseph Bulbulia
Javier Buldú
Philippe Bulet
Silvia Bulfone-Paus
Victor Bulgakov
Davide Bulgarelli
Laura Bulgariu
Eileen Bulger
Belinda Bullard
Dennis Bullard
Roberta Bulla
Robert Bullen
Fabio Bulleri
Ana Maria Buller
Sean Bulley
Monika Bullinger
Jacqueline Bullis
Esther Bullitt
Marilyn Bulloch
Alex Bullock
Timothy Bullock
Per Bullough
James Bull
Joan Bull
Michael Bull
Peter Bull
Phil Bull
Sheana Bull
Andrew Bulmer
Judith Bulmer
M.S. Bulmer
Christopher Bulow
Ketan Bulsara
Abel Bult-Ito
Daniel Bulte
Christoph Andre Bultmann
Thomas Bultman
Geert Bultynck
Tomislav Bulum
Serdar Bulun
Anna Bulysheva
Dirk Bumann
Joel Bumgardner
Namandje Bumpus
Joseph Bump
Paul Bunce
Armin Bunde
Ralf Bundschuh
Ralph Bundschuh
Brad Bundy
Jacob Bundy
Jorg Bungert
Silvia Bunge
Leif Bungum
Timothy Bungum
Victoria Bunik
David Bunnell
Nigel Bunnett
Ismael Buno
M. Jane Bunting
Silvia Bunting
Supinda Bunyavanich
Fred Bunz
Franco Buonaguro
Luigi Buonaguro
Andres Buonanno
Roberto Buonaurio
Domenico Buonavoglia
Francesco Buonocore
Pasqualina Buono
Xabier Buque
Michelle Burack
Jedrzej Burakiewicz
Yoram Burak
Cristina Burani
Alexander Burashnikov
Samuele Burastero
Emanuele Buratti
Ludmila Buravkova
Peter Burbelo
Andrew Burbidge
Ann Burchell
Druin Burch
Gerhard Burckhardt
Jaroslaw Burczyk
F Burczynski
Franciszek Burdan
Jozef Burda
Conrad Burden
Chris Burdett
Saul Burdman
Francis Burdon
Thomas Burdon
Alex Burdorf
Tricia Burdo
Michal Burdukiewicz
Brenda Burd
Chris Burd
Irina Burd
Alexandre Bureau
Fabrice Bureau
Jean-François Bureau
Esther Buregyeya
Delphine Burel
Christof Burgdorf
James Burgdorf
Pierre-Régis Burgel
Boudewijn Burgering
Travis Burgers
Clara Burgert
Bettina Burger
Christoph Burger
David Burger
Dominik Burger
Gertraud Burger
Helena Burger
Huibert Burger
Joseph Burger
Renate Burger
Thomas Burger
Andrew Burgess
Colleen Burgess
Janette Burgess
Kevin Burgess
Shawn Burgess
Stewart Burgess
Treena Burgess
Nesha Burghardt
Thomas Burghardt
Stephanie Burghaus
Arthur Burghes
Gaetan Burgio
Markus Burgmer
Mark Burgoon
Emmanuel Burgos
Marcos Burgos
Gerald Burgstaller
Jasmine Burguet
Maurice Burg
Hana Burianova
Roberto Burioni
Katalin Burián
Mike Burkart
Volker Burkart
Karen Burke da Silva
Anne Burke-Gaffney
Ann Burke-gaffney
Ashley Burkett
Kristopher Burkewitz
Matthew Burkey
Ann Burke
Darren Burke
David Burke
Dermot Burke
James F Burke
Kathrin Burke
Marshall Burke
Robert Burke
Robin Burke
Russell Burke
Teresa Burke
Patricia Burkhardt-Holm
Timothy Burkhart
Noel Burkhead
Thomas Burkholder
William Burkholder
Anthony Burkitt
Frederick Burkle, Jr
Laura Burkle
Andre Burkovski
Andreas Burkovski
Raychelle Burks
Scott Burks
David Burk
Lyubov Burlakova
David Burley
William Burlingham
William Burman
Sandeep Burma
Sabrina Burmeister
Thorsten Burmester
Robert Burnap
Arthur Burnett
Barrington Burnett
Sandra Burnett
Michael Burnet
Jennifer Burney
Daniel Burnham
Robyn Burnham
Terence Burnham
M Burnley
Joan Burnside
Kerry Burnstein
Geoffrey Burnstock
Alan Burns
Anthony Burns
Brendan Burns
Bruce Burns
Cara Burns
Erin Burns
Jeffery Burns
Jennifer Burns
John Burns
Jonathan Burns
Katherine Burns
Michael Burns
Robert Burns
Sean Burns
Ted Burns
Timothy Burns
Tom Burns
Kristin Burnum-Johnson
Susen Burock
Silvia Buroni
Sabina Burrascano
Lousie Burrell
Chris Burridge
Robert Burriss
Reto Burri
Eric Burrough
Hugh Burrows
Lori Burrows
Patricia Burrows
Tracy Burrows
Vincent Burrus
David Burr
Jamie Burr
Sarah Burr
Thomas Burr
Tom Burr
Antje Burse
Christina Bursill
James Bursley
Ezra Burstein
James Burston
Stéphane Burtey
Chris Burtner
Mary Burtnick
A. Burton
Christopher Burton
Edward Burton
Graham Burton
James Burton
Jeremy Burton
John Burton
Nicole Burton
David Burt
Rachel Burt
Christophe Burucoa
Oleksandr Burylko
Agnieszka Burzynska
Robert Busa-Fekete
Naftali Busakhala
Geraldo Busatto
Julianne Busa
Ryan Busby
Alessia Buscaino
Joanna Buscemi
Silvio Buscemi
Martin Buschkuehl
Alejandro Buschmann
Hauke Busch
Jonah Busch
Michael Busch
Theresa Busch
Wibke Busch
Wolfgang Busch
Jorge Busciglio
Andreas Buser
Luca Busetto
Thomas Busey
David Bushek
Kathryn Bushley
Frederic Bushman
Jared Bushman
Wade Bushman
Emma Bush
David Busija
Julia Busik
Florent Busi
Eliete Buskela
Erik Buskens
Iwona Buskiewicz
Steven Buskirk
Peter Busk
Xavier Busquets
H-J Busscher
Dietrich Busselberg
Kendra Bussey
Tim Bussey
Bjoern Busse
Hermann Bussmann
Gianni Bussolati
Ovidio Bussolati
Federico Bussolino
Filippo Bussotti
Dolores Busso
Cyrill Bussy
Folma Buss
Leo Buss
Carlos Bustamante
Javier Bustamante
Xosé Bustelo
Michael Bustin
Joanna Busza
Michael Buszczak
Anja Bus
Sachit Butail
Patrick Butaye
Eric Butchart
Matthew Butchbach
Jonathan Butcher
Jean Buteau
Stefania Butini
Irina Butkevich
Gillian Butler-Browne
Colin Butler
Erin Butler
Geraldine Butler
Joseph A Butler
Kenneth Butler
Lesley Butler
Lisa Butler
Luke Butler
Matthew Butler
Pamela Butler
Peter Butler
Rachel Butler
Robert Butler
Samantha Butler
Tom Butler
William Butler
Elena Dragomir Butoi
Oleg Butovsky
Antje Butschkau
Gabriele Buttafuoco
David Buttelmann
William Buttemer
Lisa Butterfield
Thomas Butterfield
Stephen Butterfill
Andrew Butterworth
Edward Butterworth
Pramod Butte
Laura Buttitta
Kerstin Buttler
Mathias Buttmann
Edgar Buttner
Mark Buttner
Chris Button
Mirko Buttrini
Anja Buttstedt
Carter Butts
Ian Butts
Azeem Butt
Kevin Butt
Mohammed Butt
Nadeem Shafique Butt
Tariq Butt
Ljubomir Buturovic
Helmut Butzkueven
Malte Butzlaff
Markus Butz
Wim Buurman
Jessica Buxton
Anette Buyken
Nur Buyru
Steven Buyske
Dan Buysse
Emmanuel Buys
Erdem Buyukbingol
Erkan Buyuk
Ramesh Buyyarapu
Marília Buzalaf
Walter Buzina
Stefan Buzoianu
Dominique Buzoni-Gatel
Edit Buzás
Guojun Bu
Lihong Bu
Shuhui Bu
Wen Bu
Wenjun Bu
Xiaoqing Bu
Claudia Buß
Akankunda Bwesigye
Peter Byass
David Bybee
Bruce Byers
Derek Byers
John Byers
Lauren Byers
Anja Bye
Patrik Byholm
Julie Byles
Margaret Bynoe
Siddappa Byrareddy
Thomas Byrd
Todd Byrem
Jarrett Byrnes
Kimberly Byrnes
Abbey Byrne
Bernadette Byrne
Brian Byrne
Jennifer Byrne
John Byrne
Marcus Byrne
Maria Byrne
Mary Byrne
Matthew Byrne
Melissa Byrne
Robert Byrne
Stephen Byrne
Caughey Byron
Craig Byron
Kenneth Byron
Nadia Bystriakova
Chris Bystroff
Leonid Bystrykh
Seok Soo Byun
Danilo Bzdok
David Bzik
Gawda B
Venkatesham B
José C. Báez
Selene Báez
Adam Bálint
Zsófia Bánfalvi
Miklós Bán
Hans Peter Bächinger
Maria Bächle-Haas
Oliver Bähr
Tobias Bäuerle
Nicole Bäumer
Kristoffer Bæk
Laurent Bègue
Mélanie Béguer-Pon
Mélanie Béguer
Yannick Béjot
Thomas Bénet
Gervais Bérubé
Wolfgang Böcker
Stefan Böhmdorfer
Frank-D. Böhmer
Joseane Böhm
Michael Böhm
Stephan Böhm
Astrid Böhne
Daniel Böhringer
Stefan Böhringer
Dieter Böning
Mats Börjesson
Tobias Böttcher
Yvonne Böttcher
Erik Böttger
Kai Bötzel
Katrine Bøgh
Anders Børglum
Anette Bøtner
Gisela Büchele
Lucie Büchi
Tomas Büchler
Roland Büchter
Roland Bücker
Hansruedi Büeler
Susanne Bügel
Markus Bühner
Jana Bürger
Oliver Büttner
Ender Büyükgüzel
Wolk C Peter
Pablo C. Baldí
Alejandro C. Crespo
Pascal CAILLET
Christian CAMBILLAU
Domenico CAMPOLO
QI CAO
SHA CAO
ZiYang CAO
ADRIANO CASULLI
Ian CATCHPOLE
ANDREINA CESARI
Raymond CESPUGLIO
Sayan CHAKRABORTY
KUMAR CHANDRA-KUNTAL
JINFENG CHANG
Je-Ken CHANG
YANQI CHANG
Françoise CHAPON
Benoit CHASSAING
SAURABH CHATTERJEE
XUANHONG CHENG
HAO CHEN
Shouwen CHEN
TAO CHEN
Weihua CHEN
VIVIEN CHEVALEYRE
Frédéric CHEVALIER
FERDINANDO CHIARADONNA
HO JUN CHIN
Cheol Yong CHOI
Chedly CHOUCHANI
SHAMBHUNATH CHOUDHARY
Wang-ngai CHOW
KUANG-REN CHUNG
Mingxing CHU
Melih Ertan CINAR
CHRISTOS CONSOULAS
DAVID COSTANTINI
Jean-Philippe COTE
Rick COTE
Christine COURTEIX
RICHARD COURTEMANCHE
DAVID CRABB
Valérie CREPEL
Roger CROPP
maxime CULOT
Jose Caaveiro
Hulya Cabadaka
Miguel Cabada
Santiago Omar Caballero Morales
Armando Caballero
Julio Caballero
Maria Virginia Caballero
Otavia Caballero
Susana Caballero
Guillaume Cabanac
Hubert Cabana
Didier Cabanes
Jacques Cabaret
Aderville Cabassi
Nicolas Cabaton
F. Javier Cabañes
Claudio Cabello
Felipe Cabello
Diane Cabelof
Laura Caberlotto
Deborah Cabin
Jo Cable
Catalina Cabot
Florence Cabot
Diogo Cabral-de-Mello
Antonio Cabrales
Pedro Cabrales
Anderson Cabral
Guy Cabral
Horacio Cabral
Luis Cabral
Chiara Cabrele
Delia Cabrera DeBuc
Miguel Angel Cabrera Pérez
Joaquin Cabrera-Crespo
Hector Cabrera-Fuentes
Raul Cabrera-Rubio
Carlos Cabrera
Luca Cabrini
Ramón Cacabelos
Roberta Caccamo
Francesco Cacciatore
Silvia Caccia
John Cacciola
Olga Cacciola
Simone Cacciò
Adalgisa Caccone
Edward Cachay
Begona Cachon-Gonzalez
Joseph Cacioppo
Anne Caclin
Barbara Cade-Menun
Filippo Cademartiri
Susana Cadenas
Martine Cadene
Giovanna Caderni
Jean Lud Cadet
Ken Cadigan
Noel Cadigan
Hinsby Cadillo-Quiroz
Jean Charles Cadoret
Jean-Luc Cadoré
Ruggero Cadossi
Monique Cadrin
Pia Caduff
Line Caes
Derek Caetano-Anolles
Gustavo Caetano-Anollés
Joana Caetano-Lopes
Aurelio Cafaro
Simona Cafazzo
Amedeo Caflisch
Lucio Cagini
Mehmet Caglar
Petra Cagnardi
Gerard Cagney
Stefano Cagnin
Luciano Cagnolo
Sebastien Cagnol
Stefano Cagnoni
Patrick Cahan
David Cahill
Larry Cahill
N Cahill
Reg Cahill
Elizabeth Cahoon
Monika Cahova
Enrico Caiani
Massimiliano Caiazzo
Anne Caignard
Jean-François Cailhier
Greg Caillett
Fabien Cailliez
Melissa Caimano
Kelli Cain
Kelvin Cain
Sean Cain
Janine Caira
Bruce Cairns
Dana Cairns
David Cairns
Murray Cairns
Rob Cairns
Francesco Cairo
Stefano Cairo
Ruggiero Caizzi
Bochi Cai
Changchun Cai
Chengkui Cai
Chenleng Cai
Dawei Cai
Dongsheng Cai
Fei Cai
Guohong Cai
Hongmei Cai
Hongwei Cai
Hui Cai
Jianfang Cai
Jianfeng Cai
Jing Cai
Jun Cai
Kejia Cai
Kunzheng Cai
Lifeng Cai
Liming Cai
Ling Cai
Lu Cai
Qiang Cai
Qiliang Cai
Qingsong Cai
Qiufang Cai
Qiuyin Cai
Rongman Cai
Sanjun Cai
Shanshan Cai
Shengguan Cai
Shuang Cai
Wanshi Cai
Wanzhi Cai
Wei-Jun Cai
Weili Cai
Weixing Cai
Wenfeng Cai
Xiaodong Cai
Xiaojun Cai
Xiaoqing Cai
Xin Cai
Xin-Zhong Cai
Xinyuan Cai
YD Cai
Yafei Cai
Yan Cai
Yu-Dong Cai
Yuanzheng Cai
Yunliang Cai
Yunpeng Cai
Zailong Cai
Zhengdong Cai
Zhengxin Cai
Zhigang Cai
Zhiyou Cai
Zhonghua Cai
Sergio Caja
Sabit Cakmak
Dimitrios Cakouros
Evan Calabrese
Leonard Calabrese
Vittorio Calabrese
Laura Calabresi
Paolo Calabresi
Peter Calabresi
Helena Calado
Ricardo Calado
Rodrigo Calado
Francesc Calafell
Fernando Calamante
Matthew Calamia
Sebastiano Calandra
E. Calandri
Nigel Calcutt
Camila Caldana
Roberto Caldara
Rossana Caldara
Guido Caldarelli
Joana Caldeira
Adriana Calderaro
Ornella Calderini
Luz Calderon Villalobos
Luz Irina Calderon Villalobos
Richard Calderone
Angela Calderon
Enrique Calderon
Iracema Calderon
Tina Calderon
Dale Calder
Philip Calder
Lilian Calderón-Garcidueñas
Amaia Calderón-Larrañaga
Rosario Calderón
Ljubica Caldovic
Catherine Caldwell-Harris
Brent Caldwell
Charles Caldwell
Colleen Caldwell
Gary Caldwell
Janalee Caldwell
Lucius Caldwell
Maeve Caldwell
Michael Caldwell
Ruth Caldwell
Alison Calear
Davide Calebiro
Claudia Calegaro-Marques
Fanny Calenge
Matteo Caleo
Miguel Calero
Federica Calevro
Michael Calfee
Mike Calford
Byron Calhoun
Vince Calhoun
Tito Cali'
Pietro Caliandro
Andrea Califano
Rudy Calif
Federico Caligaris-Cappio
Maria Caligo
Sabrina Calil-Elias
Olga Adriana Caliman-Sturdza
Adriano Caliman
George Calin
Rebecca Calisi
Hakan Caliskan
Jan Calissendorff
Paolo Calistri
Guy Caljon
David Calkins
Philippe Callac
Zsuzsanna Callaerts-Vegh
Anastasia Callaghan
Brian Callaghan
Tara Callaghan
Sean Callahan
Denton Callander
John Callaway
Myrasol Callaway
Yolanda Calle-Patino
Eduardo Callegari
Jose Luis Calleja
Johanna Callhoff
Danilo Calliari
Cristiana Callieri
Myriam Callier
Sebastián Calligaris
Greg Calligaro
Martin Callmander
Virginie Callot
Maureen Callow
Bernard Callus
Douglas Call
Tommaso Caloiero
Lido Calorini
Piero Calosi
Tercilio Calsa Junior
Anne Calson
Fabio Caltabellotta
Enrica Calura
Vincenza Calvaruso
P Calverley
Amanda Calvert
John Calvert
Juan Calvete
Camilla Calvieri
Sébastien Calvignac-Spencer
Diego Calvisi
Maurizio Calvitti
Brian Calvi
Javier Calvo Gariido
J. Calvo-Calle
Beatriz Calvo-Merino
Monica Calvo-Polanco
Gabriel Calvo
Jorge Calvo
Maria Calvo
Jorge Calzada
Luis Calzadilla Bertot
Carlos Eduardo Calzavara-Silva
Laura Calza
Costanza Calzolari
Eva Camacho Cuena
Marlene Camacho-Rivera
Alvaro Camacho
Juan Pedro Camacho
Ricardo Camacho
Simonetta Camandola
Ana Camara-Artigas
Amadou Camara
Oscar Camara
Anyela Camargo-Rodriguez
Luis Camargo
Luiz Sérgio Camargo
Raphael Camargo
Sabrina Camargo
Rosana Camarini
Vitaliano Cama
Lorne Cambell
Valentina Cambiano
Alessandra Cambi
Gregory Cambrell
Geraldine Cambridge
Sima Camelia
Todd Camenisch
R. Daniel Camerini-Otero
Anne-Linda Camerini
Adrian Cameron
Angus Cameron
Barbara Cameron
Caroline Cameron
Chris Cameron
D. Cameron
Elissa Cameron
Heather Cameron
Linda Cameron
Luiz Cláudio Cameron
Mark Cameron
Nicole Cameron
Robert Cameron
Robin Cameron
Stephen Cameron
Richard Camicioli
Emily Camilleri
Carlo Camilloni
Cyril Caminade
Jorge Caminos
Rodney Camire
Aurel Cami
Richard Cammack
Florence Cammas
Emily Camm
Calogero Cammà
Analuiza Camozzato
Esther Camp-Dotlic
Aurélie Campagne
Paola Campagnolo
Michael Campana
Steven Campana
Fabio Campanella
Michelangelo Campanella
Shane Campbell-Staton
Martha Campbell-Thompson
Aimee Campbell
Bronwyn Campbell
Bruce Campbell
Colin Campbell
Corey Campbell
Duncan Campbell
Edward Campbell
Frederick Campbell
Grant Campbell
Iain Campbell
Ian Campbell
J. Campbell
John Campbell
Jos Campbell
Judith Campbell
Kenneth Campbell
Kristy Campbell
Lesley Campbell
Lyle Campbell
Matthew Campbell
Moray Campbell
Nathan Campbell
Patricia Campbell
Paul Campbell
Polly Campbell
Rickard Campbell
Robert Campbell
Sara Campbell
Tony Campbell
Veronica Campbell
Lysanne Campeau
Renato Campello
Lucia Campelo Braga
Paloma Gómez Campelo
Brian Campfield
Giuseppe Campiani
Lena Campino
Marina Campione
Severo Campione
Giuseppina Campisi
Otávio Campoe
Dominic Campopiano
Fabiana Campos Gomes
Patricia Campos-Ferraz
Ismael Campos-Nonato
Javier Campos-Serna
Jaime Campos-Valenzuela
Andrea Camposeo
Alexandre Campos
Ana Campos
Angélica Cristine Campos
Danila Campos
Elida Campos
Erika Campos
Fernanda Campos
Marco Campos
Maria Campos
Michael Campos
Narciso Campos
Paula Campos
Rodolfo Campos
Samuel Campos
Victor Campos
Susana Campoy
Arantza Campo
Daniel Campo
Giuseppe Campo
Paloma Campo
Rebecca Campo
Anne-Claude Camproux
Jordi Camps
Jurdi Camps
Guglielmo Campus
Bayliss Camp
David C. Camp
Joanne Camp
Sandrine Camus
William Camu
Dan Canaani
Donaldo Canales
Claudio Canale
Gustavo Canale
Ernesto Canalis
Stefano Canali
Francesc Canals
Rocio Canals
Rosa Maria Canals
Santiago Canals
Maria Canal
Fatih Canan
David Canatella
Carmen Canavier
Ali Canbay
Sule Canberk
Corrado Cancedda
Jose Cancelas
Jessica Cance
WIlliam Cance
Juliana Cancino
Leopoldo Cancio
Demet Candas
Eduardo Candelario-Jalil
Marco Candela
Gabriele Candiani
Matteo Candidi
Sophie Candille
Ermano Candolfi
Ricardo Canelas
Andrea Canellada
Daniela Canella
Marco Canepa
Enrique Canessa
Nicola Canessa
Stefano Canessa
emmanuelle Canet-Soulas
Pietro Canetta
Claudio Canetti
Loredana Canfora
Angelo Cangelosi
Alberto Cangiano
Jianhua Cang
Cristina Canhoto
Catarina Canivet
Samuel Canizales-Quinteros
Mayilee Canizares
Barbara Canlon
Anthony Cannella
Margherita Cannillo
Joao Canning-Clode
Brendan J Canning
Nicoletta Cannone
Valentina Cannone
Joseph Cannon
Kristine Cannon
Michael Cannon
Paul Cannon
Paula Cannon
Richard Cannon
Robert Cannon
Steven Cannon
Isaac Cann
Martin Cann
Virginie Canoine
Walter Canonica
David Canovas
Fernando Canovas
Manuel Canovas
Amparo Cano
Eva Cano
Jose-Ramon Cano
Liliana Cano
Cinzia Cantacessi
Federic Cantagrel
Vincenzo Cantaluppi
Brandi Cantarel
Francesco Cantatore
Roberto Cantello
Newton Canteras
Daniel Canter
Monica Cantile
Andre Cantin
Edouard Cantin
Valeria Canto Soler
Efrain Canto-Lugo
Irene Cantone
Silvia Cantoni
Johnathan Canton
Margherita Cantorna
Scott Cantor
Charles Cantrell
Dario Cantu
John Canty, Jr
Andrew Cant
Lisette Cantú-Salazar
Vladimir Canudas-Romo
Jeannette Cany
Federico Canzian
Vincenzo Canzonieri
Jenna Canzoniero
Tolga Can
Adelino Canário
Nguyen Cao Don
Salvador Eugenio Caoili
Lei Caoqi
Bo Cao
Changchun Cao
Chengqi Cao
Chuanhai Cao
Chunyang Cao
Deshou Cao
Fangbin Cao
Fei Cao
Guan Cao
Guangwen Cao
Guojie Cao
Heping Cao
Hongnan Cao
Hongyuan Cao
Huiluo Cao
Huiqing Cao
Jay Cao
Jian Cao
Jiang Cao
Jianping Cao
Jin Cao
Jingxin Cao
Ju Cao
Jun Cao
Junli Cao
Juxiang Cao
Kai Cao
Linlin Cao
Liping Cao
Liyong Cao
Muqing Cao
Ning Cao
Ruifeng Cao
Shugeng Cao
Siyan (Stewart) Cao
Wei-Xing Cao
Weibiao Cao
Weiping Cao
Wenfeng Cao
Wenhong Cao
Wenqing Cao
Xiangming Cao
Xiao-lin Cao
Xiaoyan Cao
Xinde Cao
Xudong Cao
Xun Cao
Yan Cao
Yang Cao
Yanguang Cao
Yi Cao
Yin Cao
Yongchang Cao
Yu Cao
Yue Cao
Yun Cao
Zhiwei Cao
Zubing Cao
Sergio Capaccioli
Pasquale Capaccio
Jeffrey Capadona
Andrew Capaldi
Stefano Capaldi
Clemente Capasso
Mario Capasso
Maria Capa
Salvador Capella-Gutiérrez
Marzia Capelletti
Silvia Capellino
Cristian Capelli
Irene Capelli
V L Capelozzi
Juan Capel
Amedeo Capetti
Catherine Capio
Benjamin Capistrant
Nazzareno Capitanio
Allan Caplan
Jeremy Caplan
Louis Caplan
Michael Caplan
Enrico Capobianco
Giampiero Capobianco
Marco Capocasa
Luigi Capoferri
Samantha Capon
Andrea Caporali
J. Gregory Caporaso
Patrizia Caposio
Franco Capozza
Paolo Capozzi
Natalie Cappaert
Graziella Cappelletti
Kaat Cappelle
Enrico Cappellini
Germana Cappellini
Francesco Cappello
Simone Cappello
Francesca Cappitelli
Francesco Cappuccio
Giovanni Capranico
Piera Capranzano
Gian Vittorio Caprara
Valerio Capraro
C. Monica Capra
Valerie Capra
Giovanni Capretti
Emidio Capriotti
Sonia Caprio
Miriam Capri
Simona Capsoni
Mattia Capulli
Fabio Caputo
Beatriz Caputto
Maurizia Capuzzo
Alejandra Caqueo-Urízar
Rey Carabeo
Hélène Carabin
Tom Caraco
Alfonso Caracuel
Cornelia Caragea
Anthony Caragiulo
Michele Caraglia
Charles Caraguel
Martin Caraher
Petre Caraiani
Iris Caramalho
Doretta Caramaschi
Ulisses Caramaschi
Gaetano Caramori
Maria-Jose Caramujo
Claudia Carareto
Roxana Carare
Marcelo D. Carattino
Alessandra Carattoli
Pau Carazo
Denise Cara
Cintli Carolina Carbajal-Valenzuela
Marta Carballa
Julio Carballido-Gamio
Francis Carbonaro
Pablo Carbonell-Bejerano
Pablo Carbonell
Franck Carbonero
Nicholas Carbonetti
Anna Carbone
Emilio Carbone
Larry Carbone
Lucia Carbone
Michele Carbone
Lucia Carboni
Etienne Carbonnelle
Claus-Cristian Carbon
Ivan Carcamo-Orive
Laura Cardador
Marina Cardellini
James A. Cardelli
Michelle Cardel
Julio Cardenas-Rodriguez
Claudia Cardenas
Leyla Cardenas
Luis Cardenas
Paco Cardenas
Victor Cardenas
Marcus Carden
Susan Carden
Alessio Cardillo
Elise Cardinale
Massimiliano Cardinale
Vincenzo Cardinale
Gianluigi Cardinali
Giorgia Cardinali
Andrea Cardini
Ulisse Cardini
Rhonda Cardin
Valentina Cardi
Gloria Patricia Cardona-Gomez
Albert Cardona
Astrid Cardona
Genis Cardona
Narcis Cardoner
Franco Cardone
Pedro Cardoso-Leite
Rui Cardoso-Pereira
Catarina Cardoso
Cynthia Cardoso
Hugo Cardoso
João Cardoso
Luis Cardoso
Marly Cardoso
Pedro Cardoso
Rosilene Fressatti Cardoso
Sandra Cardoso
Simone Cardoso
Wellington Cardoso
Erwing Cardozo
Timothy Cardozo
Rick Cardwell
Milo Careaga
Vincent Careau
Faizal Careem
Francesca Carella
Valerio Carelli
Thomas Carell
Claudio Carere
Mario Carere
John Carethers
Giuseppina Caretti
Andrew Carey
Daniel Carey
Dianne Carey
Gale Carey
Hannah Carey
James (Jim) Carey
Lucas Carey
Michael Carey
Susan Carey
Thomas Carey
Shelley Cargill
Elisabetta Cariani
Cristina Carias
Anna Cariboni
George Caridakis
Alex Carignan
Rita Carini
Bertand Cariou
Bertrand Cariou
Stephane Cariou
Elke Cario
Birger Carl Forsberg
Daniel Carlat
Carsten Carlberg
Peter Carlen
Melanie Carless
Karen Carleton
R. Nicholas Carleton
Jean Carlet
Bill Carlezon
Aurelien Carlier
Aurélie Carlier
Paul Carlier
Nicholas Carlile
Simon Carlile
Christopher Carling
Philip Carling
Alessandro Carlini
Celia Carlini
Bradley Carlin
Johan Carlin
Carmelo Carlo-Stella
Paolo Carloni
Graeff-Teixeira Carlos
Schenck Carlos
Tomas Carlo
Waldemar Carlo
Sherwin Carlquist
Anthony Carlsen
Hanne Carlsen
Bradley Carlson
Bruce Carlson
Cathy Carlson
Christopher Carlson
J. Andrew Carlson
John Carlson
Joshua Carlson
Kimberly Carlson
Matt Carlson
Ross Carlson
Sandra Carlson
Susan Carlson
Axel Carlsson
Gunnar Carlsson
Per-Ola Carlsson
Eric Carlström
James Carlton
Jane Carlton
Susan Carlton
Erberto Carluccio
Cameron Carlyle
Jason Carlyon
Claudia Carmassi
Cristian Carmeli
Liran Carmel
Mar Carmena
Thomas Carmichael
Marco Carmignani
Carlos Carmona-Fontaine
Ana Maria Carmona-Ribeiro
Adriana Carmona
F. Javier Carmona
Fabio Carmona
Mariângela Carneiro
Miguel Carneiro
Lucinda Carnell
Susan Carnell
Andrés Carnero
Angeles Carnero
Cynthia Carnes
Daniela Carnevale
Giorgio Carnevale
Robert Carney
Simon Carney
Elisabeth Carniel
Paul Carnye
Mauricio Carobene
Antonio Carobrez
James Carolan
Kevin Carolan
Valeria Carola
Claude Caron de Fromentel
Roberto Caronna
David Caron
Pier-Olivier Caron
Ylenia Carotenuto
Angelo Carotti
Berit Carow
Francesca Carozzi
valentina alda Carozzi
Adam Caro
Tim Caro
Pedro Carpena
Byron Carpenter
Catherine Carpenter
Daniel Carpenter
David Carpenter
Guy Carpenter
James Carpenter
K Carpenter
Kenneth Carpenter
Meredith Carpenter
Richard Carpenter
Ryan Carpenter
Simon Carpenter
Alexandre Carpentier
Felipe Carpes
Colleen Carpinella
Guido Carpino
Giovanna Carpi
Joshua Carp
Christian Carpéné
Arkaitz Carracedo
Colm Carraher
Juan Carranza
Salvador Carranza
Andre Carraro
Fabio Carraro
Gianni Carraro
Nicola Carraro
Raffaele Carraro
Ugo Carraro
Gonzalo Carrasco-Avino
Enrique Javier Carrasco-Correa
catalina Carrasco-Pozo
Fernando Carrasco
Luis Carrasco
Nicola Carrasco
Ruben Carrasco
Yarimar Carrasquillo
Laura Carrassa
Alfredo Carrato
Martha Carraway
Andrea Carra
Serena Carra
Madeleine Carreau
Norman Carreck
Vanessa Carregaro
João Carreiras
Douglas Carrell
Flavia Carreno
Ramon Carreno
Esther Carrera
Helaine Carrer
Lorenzo Carretero-Paulet
Miguel Ángel Carretero
Oscar Carretero
Luis Carretié
Justin Carre
Amanda Carrico
Catherine Carriere
Frederic Carriere
Alessandra Carriero
Maria Vincenza Carriero
David Carrier
Erica Carrier
Julie Carrier
Marc Carrier
Gabriel Carrillo Bilbao
Enrique Carrillo-de-Santa-Pau
Catherine Carrillo
Yolima Carrillo
Zia Carrim
Christine Carrington
Mary Carrington
Peter Carrington
Jose S. Carrion
Jerome Carriot
Gabriela Carriquiry
Jose Carriquiry
Mariana Carriquiry
Michael Carrithers
João Carriço
Dana Carroll
James Carroll
Jay Carroll
Joseph Carroll
Linda Carroll
Patrick Carroll
Robert Carroll
Timothy Carroll
Marta Carroni
Maria Chiara Carrozza
Jesus Carro
Glen Carruthers
Michael Carruthers
Susan Carruthers
Ciriaco Carru
Andrew Carr
Antony Carr
Christopher Carr
Daniel Carr
David Carr
Jennie Carr
Joel Carr
Jonathan Carr
Martin Carr
Michael Carr
Robin Carr
Thomas Carr
Clément Carré
Maria Teresa Carrì
William Carson IV
Henry Carson
James Carson
John Carson
Bendix Carstensen
Daniel Carstensen
Laura Carstensen
Maren Carstensen
Mario Carta
Gregory Cartee
Alecia Carter
Christy Carter
Clay Carter
Emma Carter
Gerald Carter
Jane Carter
Jean-Michel Carter
John Carter
Melody Carter
Michelle Carter
R. Colin Carter
Timothy Carter
Matt Cartmill
Paulyn Cartwright
Rufus Cartwright
Matthew Caruana
John Carucci
Oliviero Carugo
Antonio Caruso
Donatella Caruso
Gabriella Caruso
Nicholas Caruso
Tancredi Caruso
Emmanuel Caruyer
Luis Carvajal-Carmona
Micaela Carvajal
Cecilia Carvalhaes
Rafael Carvalho da Costa
Matheus Carvalho de Carvalho
Juliana Carvalho-Tavares
Adriana Carvalho
Agostinho Carvalho
Aluizio Carvalho
Andre Carvalho
António Carvalho
Beatriz Carvalho
Carla Carvalho
Daniel Carvalho
Davide Carvalho
Eneas Carvalho
Eugenia Carvalho
Frederic Carvalho
Gilda S. Carvalho
Henrique Carvalho
Karina Carvalho
Katherine Carvalho
Leonardo Carvalho
Litia Carvalho
Luisa Carvalho
Marilia Carvalho
Natalie Carvalho
Nelson Carvalho
Pedro Carvalho
Priscila Carvalho
Rui Carvalho
Sandra Carvalho
Sara Carvalho
Susana Carvalho
Lucia Carvelli
Lisa Carver
Anne-Ruxandra Carvunis
Jeffrey Cary
Josip Car
Christian Carøe
Anna Casabianca
Delphine Casabonne
Patrizia Casaccia
Josep Casadesús
Rita Casadio
José Luis Casado
Priscila Casado
Jean-sebastien Casalegno
Pierluigi Casale
Silvia Casale
Enrique Casalino
Nicola Casali
Paolo Casali
Cristina Casalone
Ana Casals
Nuria Casals
Jorge Casal
Paul Casamassimo
Antonio Casamayor
Paola Casanello
Didier Casane
Bonaventura Casanova
Christian Casanova
Jim Casanova
Olivia Casanueva
Anthony Casapao
Serge Casaregola
Fernando Casares
Sofia Casares
Agustina Casariago
Livio Casarini
Roberto Casarin
Giorgio Casari
Ricardo Casaroli-Marano
Simona Casarosa
Nicoletta Casartelli
Lidia Casas Ruiz
Sergio Casas Tintó
Sergio Casas-Flores
Alejandro Casas
Ana Casas
Eduardo Casas
Rosa Casas
Marcio Casati
Paola Casati
Paula Casati
Michele Cascella
Dan Casciano
Mariano Casciaro
Rosaria Casciaro
Rafael Casellas
Sergio Casella
Jenn Caselle
Michele Caselle
Chiara Caselli
Gianfranco Caselli
Richard Caselli
Martina Casenghi
Robert Casero
Aleix Cases
Montserrat Cases
Patrick Casey
Theresa Casey
Adam Case
Elizabeth Case
Laura Case
Lucinda Cash- Gibson
Neil Cashman
Benjamin Cash
David Cash
Diana Cash
Robin Cash
Antonino Casile
Georges Casimir
Costanza Casiraghi
Federica Casiraghi
Sherwood Casjens
Charles Caskey
Raffaella Casotti
Sylvie Caspar-Bauguil
Thomas Caspari
Tamara Caspary
Svenja Caspers
Brandon Casper
Corey Casper
Juliana Cassataro
Marco Cassatella
Flemming Cassee
Susan Cassels
Michael Cassel
Michele Cassetta
Corinne Cassier-Chauvat
David Cassiman
Lynne Cassimeris
Renata Cristina Cassimiro de Lemos
Paola Cassoni
Robert Casson
Brooke Casssell
Christine Cass
John Cass
Antonella Castagna
Daniele Castagneri
Bastien Castagneyrol
Massimo Castagnola
Philippe Castagnone
Vincent Castagné
João Castaldelli-Maia
Giuseppe Castaldo
Homero Castaneda-Lopez
Mariana Castanheira
Oscar Castanon-Cervantes
Alejandra Castanon
Oscar Castano
Jose Castaño
Justo P. Castaño
Cristina Castañé
Cindy Casteels
Juan Castelan-Vega
Monica Castelhano
Giuseppe Castellana
John Castellani
Edwin Castellanos
Gabriel Castellanos
Mario Castellanos
Giuseppe Castellano
Isabella Castellano
Simone Castellarin
Gemma Castella
Robert Castellino
Darla Castelli
Emauele Castelli
Francesco Castelli
John Castelloe
Maria Castellone
Sergi Castellví-Bel
Barbara Castelnuovo
Frederico Castelo Branco
Miguel Castelo-Branco
Patricia Castelucci
Ola Caster
John Castiblanco
Umberto Castiello
Marcelo Castier
Riccardo Castiglia
S Castiglione
Aurea Castilho
Rogerio Castilho
Casimiro Castillejo-López
Encarnacion Castillo- Lorente
Patricia Castillo-Briceno
Ana-Maria Castillo
Andres Castillo
José Castillo
Karl Castillo
Pablo Castillo
Rosario Castillo
Steven B. Castleberry
Laura Castleman
Elisabetta Castoldi
Yves Castonguay
José Caston
Gladys Castorena
Gabriella Castoria
Alessandro Castorina
Delivette Castor
Carmen Castresana
Javier Castresana
Vincent Castric
Antonio Castrillo
Richard Castriotta
Paola Castri
Manuel Castro Cabezas
Danielle Castro Costa
Laura Castro de la Guardia
Ady Castro-Acosta
Ana Castro-Avila
Enrique Castro-Camus
Pilar Castro-Diez
Hugo Castro-Faria-Neto
Susana Castro-Obregón
Javier Castro-Rosas
Enrique Castro-Sánchez
Tommaso Castroflorio
Andrea Castro
Carlos Castro
Charlles Castro
Diogo Castro
Luis Filipe Castro
Luiz Henrique Castro
Luís Castro
Marcia Castro
Nadia Castro
Olga Castro
Rita Castro
Rui Castro
Sarah Castro
Manuela Casula
Anna Casu
Clayton Caswell
Patrick Caswell
Caricia Catalani
Bruno Catalanotti
Lucio Catalano
Ralph Catalano
Stefania Catalano
Mathieu Catala
Angel Cataldi
Mauro Cataldi
Marta Catalfamo
Alessandro Cataliotti
Daniele Catalucci
Raquel Català
João Catalão
Eulalia Catamo
Daniele Cataneo
Kenneth Catania
Antonino Catanzaro
Raquel Catarino
Teresa Catarino
Juan Cata
Julian Catchen
Alessandro Catenazzi
Michael Caterina
Michael Caterino
Justin Cates
Frederic Catez
Claire Catherall
Gieri Cathomas
Helen Cathro
Paul Caton
Andrew Cato
Douglas Cato
Chelsea Catsburg
Isabella Cattadori
Antonino Cattaneo
Robert Cattaneo
Carlo Cattani
Jonathan Catterall
Vincent Cattoir
Giorgio Cattoretti
Ciro Cattuto
Patrice Catty
Séverine Cauchard
Franco Cauda
Corrado Caudek
Joe Caudell
Marie Caudill
Stanley Caudle
William Caudle
Corentin Caudron
Anne Caufriez
Byron Caughey
Gillian Caughey
Juli Caujapé-Castells
Adrian Caulfield
Thomas Caulfield
Carlos Caulin
James Cauraugh
Louise Causer
Douglas Causey
Barry Causier
Mathilde Causse
Mickaël Causse
David Cauvi
Christophe Caux
Claudia Cavadas
Claudia Regina Cavaglieri
Andrea Cavagna
Lorenzo Cavagna
Jerome Cavaille
Vincent Cavaillès
Carolina Cavalcante Bitu
Leny Cavalcante
Alexandre Cavalcanti
Silvia Cavalcanti
Guido Cavaletti
Duccio Cavalieri
Francesca Cavalieri
Laura Cavallarin
Jennifer Cavallari
Sebastiano Cavallaro
Paolo Cavallerio
Gianpiero Cavalleri
Lucas Cavallin
Marco Cavallo
James Cavanagh
John Cavanagh
Patrick Cavanagh
Xavier Cavard
Elena Cavarretta
Sanja Cavar
Matthias Cavassini
Andrea Cavazzoni
Matthew Cavender
Stephen Cavers
John Cave
Matthew Cave
Nick Cave
Enrique Caviedes-Vidal
Michel Cavigelli
Lionel Cavin
Florencia Cavodeassi
Francesco Cavrini
Judy Cawdell-Smith
Michael Cawthorne
Daniel Cayan
William Cayley
Jean-Michel Cayuela
Maria Cayuela
María Cayuela
Remy Cazabet
Cristiane Cazal
Sophie Cazanave
Bernard Cazelles
Jean-Baptiste Cazier
Maxime Cazorla
Olivier Cazorla
Silvia Cazorla
Marta Cazzaniga
Valentina Cazzato
Mary Cazzell
Isabel Caçador
Miguel Cañedo-Argüelles
Joaquin Cañizares
Francisco Ceacero
Gerardo Ceballos
Laura Ceballos
Natalie Ceballos
Manuel Cebrian
Aurelie Cebron
Colleen Cebulla
Jose Cecatti
Eduardo Ceccarelli
Matteo Ceccarelli
Michele Ceccarelli
Sara Ceccarelli
Jean-Charles Ceccato
Francesca Ceccherini-Silberstein
Maria Teresa Ceccherini
Marco Cecchini
Erika Cecchin
Cristina Cecchi
Thomas Cecere
Nadja Cech
Charlotte Cecil
Daniel Cecil
Chiara Ceci
Stephen Ceci
Angel Cedazo-Mínguez
Graziano Ceddia
Arthur Cederbaum
Christopher Cederroth
Yvonne Ceder
Susana Cedres
Maciej Cedzynski
Radim Cegan
Luca Cegolon
Janja Ceh
Filipe Ceia
Albertas Cekauskas
Marta Ceko
Camilo Cela-Conde
Antonio Celani
Bernardo Celda
David Celentano
Angela Celetti
Christian Celia
Luigi Celio
Carlos Celis Morales
Simona Celi
Eleonora Cella
Laura Cella
Marina Cella
Francesca Celletti
Luigina Cellini
Jean Celli
Jonathan Celli
Susan Celniker
Andréa Celotto
Jean-Marc Celton
Maja Cemazar
Sibeli Cembranelli
Narimantas Cenas
Angela Cenci
Pelin Cengiz
Can Cenik
Mari Carmen Cenit
Alejandro Centeno-Cuadros
Mauro Centritto
Osman Cen
Shan Cen
Xiaobo Cen
Giulio Ceolotto
Georgina Cepeda
Gediminas Cepinskas
Constance Cepko
Antonio Cerasa
Shane Ceraul
M Ceravolo
Roberto Ceravolo
Elisabetta Cerbai
Roberto Cerbino
Manuel Cerbrain
Laura Cerchia
Mara Cercignani
José Miguel Cerda-Reverter
Emilio Cerda
Joan Cerda
Artemi Cerdà
Hugo Cerecetto
Lage Cerenius
Brian Ceresa
Mario Ceresa
Anna Cereseto
Aline Cerf
James Cerhan
Ferruccio Ceriotti
Gaia Cermenati
Tomislav Cernava
Jasmina Ziva Cerne
Alison Cernich
Vladimir Cerny
Gustavo Cerqueira
Enrico Cerrato
Matteo Cerri
Edith Certain
Sarah Certel
Michael Cerullo
Stefania Ceruti
Bernard Cerutti
Luisa Cervantes-Barragan
Miguel Cervantes
Carlo Cervellati
Manuela Cervelli
Melchiorre Cervello
Kara Cerveny
Fernando Cervero
Davide Cervia
Alessandra Cervino
Laura Cervino
Felice Cervone
Luigi Cervo
Ricardo Cerón-Camacho
Mario Cesaretti
Amina Cesario
Carina Cesar
Corrado Cescon
Paola Cescutti
Carlos L. Cespedes
Daniela Cesselli
Alessandro Cestaro
Justin Cetas
Emel Cetin Uyanikgil
Rengul Cetin-Atalay
Irene Cetin
Catherine Cetre-Sossah
Tobias Ceulemans
Jan Ceuppens
Miguel Angel Cevallos
Ozge Cevik
Güralp Ceyhan
Frank Cezilly
Helmi Chaabène
Hassan Chaachouay
Antoine Chaanine
Victor Chaban
Stephan Chabardès
Abad Chabbi
Stan Chabert
Bruce Chabner
Ann-Marie Chacko
Balu Chacko
George Chacko
Jeremy Chacon
Jessica Chacon
W. Chadderton
Anju Chadha
V Chadha
Christos Chadjichristos
Kathryn Chadman
Ed Chadwick
Nanette Chadwick
Raymond Chadwick
Raghothama Chaerkady
Chan-Hee Chae
Matthew Chafee
Roger Chafe
Benjamin Chaffee
Brian Chaffin
Caroline Chagnot
David Chagné
Harendra Chahar
Mohamed Chahine
Javaan Chahl
Ching Li Chai-Coetzer
Lucas Chaible
Kaisorn Chaichana
Wanpen Chaicumpa
Cristobal Chaidez
Leila Chaieb
Ashley Chaifetz
Elliot Chaikof
J Richard Chaillet
Anaïs Chailleux
Stéphane Chaillou
Thomas Chaillou
Anna Chaimani
Sarawuth Chaimool
Patrick Chain
Arthit Chairoungdua
Michael Chaiton
Maria Chait
Krisda Chaiyachati
Nathorn Chaiyakunapruk
Sage Chaiyapechara
Baofeng Chai
Renjie Chai
Sheau Ching Chai
Shua Chai
Siew Chai
Toby Chai
Tuan-Yao Chai
Yimin Chai
Yunrong Chai
Zhonglin Chai
jong-Yil Chai
Shigeyuki Chaki
Ela Chakkarapani
Albert Chakona
Abhijit Chakrabarti
Bikas Chakrabarti
Gopal Chakrabarti
Kausik Chakrabarti
Manoj Chakrabarti
Rahul Chakrabarti
Subrata Chakrabarti
Ananda Mohon Chakrabarty
Debasis Chakrabarty
Paramita Chakrabarty
C Chakraborty
Chandan Chakraborty
Damayanti Chakraborty
Debapriyo Chakraborty
Kausik Chakraborty
Saikat Chakraborty
Sourav Chakraborty
Subhankar Chakraborty
Subhra Chakraborty
Venkatesan Chakrapani
Srinandan Chakravarthy
Debabrata Chakravarti
Dimple Chakravarty
Eliza Chakravarty
M. Chakravarty
Runu Chakravarty
Dipshikha Chakravortty
Dhruva Chakravorty
Debanjan Chakroborty
Nesrine Chakroun
Solomon Chak
Kakarla Chalam
Marie-Cecile G. Chalbot
Charles Chalfant
Bilel Chalghaf
Lorraine Chalifour
Prabhakar Chalise
Douglas Chalker
Athanasios Chalkias
Dimitra Chalkia
Kishore Challagundla
Lavanya Challagundla
Tom Challands
Roberta Challener
Kirsty Challen
Etienne Challet
Frédéric Chalmel
Andrew Chalmers
James Chalmers
Jeffrey Chalmers
Krzysztof Chalupka
Laura Chalup
Kevin Chalut
Mathias Chamaillard
Simon Chamaillé-Jammes
Jamshidkhan Chamani
Karim Chamari
Alanna Chamberlain
Luke Chamberlain
Philip Chamberlain
Scott Chamberlain
Stormy Chamberlain
Mary Chamberland
Adam Chamberlin
Helen Chamberlin
Alan Chambers
Benedict Chambers
Christina D Chambers
Daniel Chambers
James Chambers
Jeanne Chambers
Mark Chambers
Ray Chambers
Suzanne Chambers
Thierry Chambert
Valerian Chambon
Gabriel Chamie
Belal Chami
Julia Chamot-Rooke
Eric Chamot
Cory Champagne
Julie Champion
Katrina Champion
Patricia Champion
Christophe Champod
Verawat Champreda
Seymour I. Champy
Aphichat Chamratrithirong
Martine Chamuleau
Robert Chamuleau
Anastasios Chanalaris
Vishal Chanana
Michael Chancellor
Fatiha Chandad
Giriraj Chandak
Hersh Chandarana
Nalini Chandar
Diptiman Chanda
Avinash Chander
Paula Chandler-Laney
DAWN Chandler
L Judson Chandler
Mark Chandler
Richard Chandler
Parthasarathy Chandrakesan
Harish Chandramoorthy
Kondethimmanahalli Chandramouli
Dineika Chandrananda
Vinod Chandran
Bindu Chandrasekharan
Kumaran Chandrasekharan
Gayani Chandrasena
S Chandrashekara
Amaresh Chandra
Dhyan Chandra
Joya Chandra
Ravi Chandra
Sudeep Chandra
Sujith Chandy
Ashwini Chand
Hitendra Chand
Lindsay Chaney
Rufus Chaney
Guillaume Chanfreau
Andrew Chang
Anthony Chang
Catherine Chang
Chao-yang Chang
Charissa Chang
Chein-I Chang
Chen-Kang Chang
Chenbei Chang
Chia-Ching Chang
Chia-Hsuin Chang
Chia-Kun Chang
Chia-en Chang
Chien-Chung Chang
Chih-Jen Chang
Ching-Pin Chang
Ching-Wei Chang
Chiung-Wen Chang
Christopher Chang
Chu-Hsiang (Daisy) Chang
Chuang-Rung Chang
Chuen-Chau Chang
Chun-Yuan Chang
Chung-Te Chang
Chungming Chang
Chunkang Chang
Connie Chang
David Chang
Eugine Chang
Eun-Ju Chang
Fang-Rong Chang
Fengshui Chang
Gang Chang
Gwong-Jen Chang
Hao-Yuan Chang
Hong Chang
Howard Chang
Hsueh-Wei Chang
Hung-Hao Chang
Hung-Shu Chang
In Seop Chang
Ing-Feng Chang
Jae-Hoon Chang
Jae-Hyung Chang
Jason Chang
Jeff Chang
Jeffrey Chang
Jinhong Chang
Jinjia Chang
Jun Chang
Jung-Su Chang
Jungshan Chang
Junlei Chang
Jyh-Jong Chang
Kai-Chih Chang
Ke-Vin Chang
Ki Churl Chang
King-Jen Chang
Kuan Y. Chang
Kuo-Hsuan Chang
Kwang-Poo Chang
Kwanghyeon Chang
Liu Chang
Long-Sen Chang
Luan-Yin Chang
MinHwang Chang
Ming-Ling Chang
Namsoo Chang
Paul Chang
Perng Kuang Chang
Ren-Rong Chang
Ruey-Kang Chang
Sandra Chang
Seon Hee Chang
Shan-Chwen Chang
Sheng Chang
Sheng-Kai Chang
Sheng-Mao Chang
Shih-Chung Chang
Shui-Ping Chang
Soo-Ik Chang
Stanley Chang
Su-Hsin Chang
Suhwan Chang
Sulie Chang
Suyin Chang
Ta-Yuan Chang
Ting-Tsung Chang
Tzu-Hao Chang
Victor Chang
Wei-Chiao Chang
Wei-Pin Chang
Wen Chang
Wen-Chang Chang
Wen-Tsan Chang
Xiao Chang
Yih-Leong Chang
Yo-Cheng Chang
Yongchang Chang
Yoon-Seok Chang
Young-Tae Chang
Yu-Chao Chang
Yuxiao Chang
Zee-Fen Chang
minsun Chang
Alastair Channon
Christophe Chanoine
Dimitrios Chanouzas
Tokuhiro Chano
Sandra Chanraud
Collins Chansa
Guillermo Chantada
Panuwan Chantawannakul
Paul Chantler
Guillermo Chantre
Andrew Chantry
Albert Chan
Allen Chan
Andrew Chan
Barbara Chan
Benny Chan
Camie Chan
Chen-hsiung Chan
Chi Bun Chan
Chi-Ping Chan
Christian Chan
Christopher Chan
Daniel Chan
David Chan
Denise Chan
Derwin Chan
Dick Chan
Dylan Chan
Edward Chan
Elsa Chan
Gary Chan
Ho Yin Edwin Chan
Hsiao Chang Chan
Hsiao Yun Chan
Jackson Chan
Jason Chan
John Chan
Jonathan Chan
Juliana Chan
Julie Chan
K Arnold Chan
K. Ming Chan
Kevin Chan
King Ming Chan
Kinho Chan
Kit Yu Karen Chan
Kok Gan Chan
Kuan-Rong Chan
Kuang Cheng Chan
Kun-Ming Chan
Kwok Chan
Lawrence Chan
Leslie Chan
Lung Sang Chan
Martin Chan
Martin C.W. Chan
Nei-Li Chan
Oi Ka Chan
Paul Chan
Pei-chun Chan
Philip Chan
Piu Chan
Raymond Chan
Raymond Honfu Chan
Rebecca Chan
Ruth Chan
Samuel H.H. Chan
Sewin Chan
Sherine Chan
Shiao Chan
Shing Chow Chan
Shing Leng Chan
Shun-Wan Chan
Siew Wee Chan
Siu-Hong Chan
Stephen Chan
Ta-Chien Chan
Timothy Chan
Ting-Fung Chan
Vera Chan
Vera BS Chan
Wah Kheong Chan
Wai Sum Chan
Wing Keung Chan
Wing Yi Chan
Yee Kwan Chan
Yingguang Frank Chan
Yoke Fun Chan
Zhulong Chan
Claudine Chaouiya
He Chaozu
Anne Chao
Chia-Ter Chao
Chih-Kai Chao
Dai-Yin Chao
Dennis Chao
Fei Chao
Hsing Chao
Jui-I Chao
Linda Chao
Nelson Chao
Shih-hui Chao
Wei Chao
Yi-Ping Chao
You-Chen Chao
Alain Chapel
Helen Chapel
Robert Chapkin
Mark Chaplain
Aaron Chapla
Alain Chaple Gil
Olivier Chapleur
Becky Chaplin-Kramer
Jennie Chaplin
Alex Chapman
Audrey Chapman
Colin Chapman
Craig Chapman
Deborah Chapman
Duane Chapman
Eli Chapman
Gretchen Chapman
James Chapman
Jason Chapman
Joab Chapman
Judy-Anne Chapman
Mark Chapman
Maura (Gee) Chapman
Natalie Chapman
Neil Chapman
Robert Chapman
Samantha Chapman
Timothy Chapman
Victoria Chapman
Svetlana Chapoval
Daniel Chappard
Francesca Chappell
James Chappell
John Chappell
Lucy Chappell
M Chappell
Mark Chappell
Sarah Chapple
Taylor Chapple
Guillaume Chapron
Elodie Chapuis
Roland Chapurlat
Nathalie Chaput-Gras
Catherine Chaput
Aspinas Chapwanya
Marika Charalambous
Moiz Charania
Alain Charbit
Godefroid Charbon
Thierry Chardot
Declan Chard
A Charidimou
Patrick Chariot
Suresh Chari
Nisha Charkoudian
Sylvain Charlat
Christina Charles-Schoeman
Deborah Charlesworth
Sue Charlesworth
Cyril Charles
Hubert Charles
Nicolas Charles
Roch-Philippe Charles
Trevor Charles
Nicolas Charlet-Berguerand
Carole Charlier
Madia Charlier
Kristofer Charlton-Ouw
Neil Charman
Nathalie Charnaux
Yuh-Chyang Charng
Jonathan Charnin
Aristidis Charonis
Charlotte Charpentier
Guillaume Charras
Christiane Charriaut-Marlangue
Isabelle Charrier
Marion Chartier
Carl Chartrand-Lefebvre
Tanya Chartrand
Man Charurat
Vivek Charu
Gilles Charvin
Christine Chase
Claire Chase
Mark Chase
Steve Chase
Deborah Chasman
Olivier Chassande
Sylvette Chasserot-Golaz
Cécilia Chassin
Michaël Chassé
Pauline Chaste
Sebastien Chastin
John Chaston
Anne-Laure Chateigner-Boutin
Eric Chatelain
Biswanath Chaterjee
Somali Chaterji
Keith Chater
John Chatham
Wissam Chatila
Arnaud Chatonnet
Fabrice Chatonnet
Kannikar Chatsantiprapa
Anuran Chatterjee
Devasis Chatterjee
Monita Chatterjee
Nabanita Chatterjee
Nabendu Chatterjee
Piyali Chatterjee
Pranab Chatterjee
Sandipan Chatterjee
Satabdi Chatterjee
Saurav Chatterjee
Sidharta Chatterjee
Som Chatterjee
Somdev Chatterjee
Subhankar Chatterjee
Suvro Chatterjee
Tanaya Chatterjee
Dipankar Chatterji
Dereck Chatterton
Syama Chatterton
Bruno Chatton
Amit Chattopadhyay
Debasis Chattopadhyay
Debprasad Chattopadhyay
Krishnananda Chattopadhyay
Pratip Chattopadhyay
Sajal Chattopadhyay
Jayeeta Chattopadhya
Asamnja Chattoraj
Dhruba Chattoraj
Partho Chattoraj
Ashok Chaturvedi
Sonali Chaturvedi
Sudha Chaturvedi
Vandana Chaturvedi
Antonios Chatzigeorgiou
Stylianos Chatzimanolis
Dimitrios Chatziplis
Nikos Chatzisarantis
Gyaneshwer Chaubey
Girdhari Chaudhary
Neeraj Chaudhary
Suchita Chaudhary
Anwar Chaudhri
Qasim Chaudhry
Arnab Chaudhuri
Jayanta Chaudhuri
Minu Chaudhuri
Ovijit Chaudhuri
Roy Chaudhuri
Arindam Chaudhury
Kunal Chaudhury
G. Jilani Chaudry
Abhay Chauhan
Ashwini Chauhan
Bhagirath Chauhan
Jagat Chauhan
Priyanka Chauhan
Subhash Chauhan
Ved Chauhan
Virander Chauhan
Arnaud Chaumot
Pierre Chaurand
Amit Chaurasia
Shyam Chaurasia
Catherine Chaussain
Martine Claudine Chaussard
Michael Chaussee
Emilie Chautard
Franck Chauvat
Christophe Chauveau
Sylvain Chauvette
Duc Phu Chau
Gar-Yang Chau
Lee-Young Chau
Porntip Chavalitshewinkoon-Petmitr
Sreenivas Chavali
Frederic Chavane
Suchana Chavanich
Hemant Chavan
Ricardo Chavarriaga
Jorge Chavarro
Pascale Chavatte-Palmer
Jean-Marc Chavatte
Gloriana Chaverri
Priscila Chaverri
Alexandre Chaves
Maria Luiza Chaves
Raquel Chaves
Luis Chavez de Paz
Andreas Chavez
Jose Chavez
Mario Chavez
Pamela Chavez
Kenneth Chavin
Charles Chavkin
Philippe Chavrier
Ali Reza Chavshin
Aakash Chawade
Nitesh Chawla
Kazuaki Chayama
Bénédicte Chazaud
Robin Chazdon
Gregorio Chazenbalk
Charles Chazot
Tae-Joon Cha
Yoon-Hee Cha
William Cheadle
Phaik Yeong Cheah
Anna Cheang
Joe Cheatle
Joseph Cheatwood
Daniel-Robert Chebat
Frederic Checler
Amrita Cheema
Joseph Cheer
Marcus Cheetham
Rosa Chefaoui
Sergey Chefranov
Novel Chegou
Gladys Cheing Cheing
Nor Chejanovsky
Lucy Cheke
Prameela Chelakkot
Linda Chelico
David Chelidze
Prasanth Chelikani
Yann Cheli
Sriram Chellappan
Sarah Chellappa
Mohamed Souhaiel Chelly
Gustavo Chemale
Lucia Chemes
Jean Chemin
Jonathan Chemouny
Claude Chemtob
Sylvain Chemtob
(Max) Zong-Ming Cheng
Alan Cheng
Alfred Cheng
Allen Cheng
Anchun Cheng
Ann-Joy Cheng
C Yan Cheng
Chao Cheng
Chao-Wen Cheng
Chi-Hui Cheng
Chia-Hsiung Cheng
Chien-cheng Cheng
Chiu-Ping Cheng
Fang-Min Cheng
Fei Cheng
Feixiong Cheng
Feng Cheng
Gang Cheng
Gong Cheng
Guangjie Cheng
Guofeng Cheng
Han Cheng
Hao Cheng
Hao-Yuan Cheng
Heung-Chin Cheng
Hong Cheng
Hongqiang Cheng
Hsueh-Ling Cheng
Hu Cheng
Hui Cheng
Jack Cheng
Jason Cheng
Jason Chia-Hsien Cheng
Ji-Yen Cheng
Jiajing Cheng
Jian Cheng
Jianlin Cheng
Jie Cheng
Jin Cheng
Jiuqing Cheng
Juei-Tang Cheng
Kai Cheng
Kang Cheng
Ke Cheng
Keding Cheng
Ken Cheng
Kenneth Cheng
Kuan-Chen Cheng
Kwong Tai Oscar Cheng
Lei Cheng
Leping Cheng
Lesley Cheng
Liqin Cheng
Min Cheng
Ming-Jen Cheng
Ming-Ming Cheng
Nikki Cheng
Oumei Cheng
Peng Cheng
Pin-Nan Cheng
Qijin Cheng
Qing Cheng
Qiqun Cheng
R Holland Cheng
Richard Cheng
Riyan Cheng
Robert Cheng
Shaowu Cheng
Shih-Ping Cheng
Shih–Jung Cheng
Shiyuan Cheng
Song Cheng
Suk Hang Cheng
Tao Cheng
Wai Hang Cheng
Weixin Cheng
Wen-Fang Cheng
Wen-Hsing Cheng
Winton Cheng
Xi Cheng
Xian Wu Cheng
XianGuo Cheng
Xiang Cheng
Xiaodong Cheng
Xiaoli Cheng
Xin Cheng
Xingguo Cheng
Ya Cheng
Ya-Wen Cheng
Yi Cheng
Yi-Chuan Cheng
Yi-Lin Cheng
Ying Wu Cheng
Yongjing Cheng
Yongzhong Cheng
Yuan Cheng
Yue Cheng
Yunfeng Cheng
Zhen Cheng
Zhihui Cheng
Zhongjian Cheng
xiaowen Cheng
Srivas Chennu
Jean-Francois Chenot
Chantal Chenu
A Chen
Alice Chen
An-Ping Chen
Ann Chen
Anping Chen
Bainian Chen
Bang-Bin Chen
Benjamin Chen
Benny Chen
Bihing Beth Chen
Bin Chen
Bing Chen
Bing-Chang Chen
Bor-Sen Chen
Buxin Chen
Caiyan Chen
Chang-Han Chen
Chang-Po Chen
Changbin Chen
Chao Chen
Chao-Ying Chen
Chaoping Chen
Charles Chen
Chen Chen
Cheng Chen
Cheng-Hsien Chen
Cheng-Yu Chen
Chengrong Chen
Chi Chen
Chi-Ling Chen
Chia-Chung Chen
Chia-Ling Chen
Chia-Yen Chen
Chian-Feng Chen
Chider Chen
Chiehfeng Chen
Chien-Chang Chen
Chien-Chung Chen
Chien-Hsiun Chen
Chien-Hung Chen
Chien-Yu Chen
Chih-Hao Chen
Chih-Shin Chen
Chihchen Chen
Ching-Hsein Chen
Ching-Hui Chen
Ching-Kang Chen
Ching-Nen Chen
Ching-Shih Chen
Chinpan Chen
Chiung-Tong Chen
Chongyi Chen
Chu-Huang Chen
Chun Chen
Chun-Jung Chen
Chun-Ku Chen
Chun-Yen Chen
Chung-Ming Chen
Chunhui Chen
Chunxian Chen
Clark Chen
Cynthia Chen
Da Chen
Dahua Chen
Dan Chen
Daquan Chen
Dar-Ren Chen
Denise Chen
Dexi Chen
Di Chen
Dima Chen
Ding Chen
Dong Chen
Dong Fen Chen
Dong Feng Chen
Dongshi Chen
Duan Chen
Elizabeth Chen
Eunice Chen
Fadi Chen
Fanglin Chen
Fangyi Chen
Fei Chen
Feng Chen
Fuhai Chen
Fusheng Chen
Fuyi Chen
Gang Chen
George Chen
Gin-Shin Chen
Gong Chen
Gong-you Chen
Grace Chen
Guang-Chao Chen
Guangping Chen
Guangsheng Chen
Guo-Bo Chen
Guo-Qi Chen
Guo-Qiang Chen
Guo-Tao Chen
Guo-Zhong Chen
Guobing Chen
Guohong Chen
Guoqian Chen
Guoxiong Chen
Haibing Chen
Haijiang Chen
Haiqin Chen
Han Chen
Hanbo Chen
Hao Chen
Haoyu Chen
Harn-Shen Chen
Henry Chen
Hexin Chen
Hong Chen
Hong-Hwa Chen
Hong-Mei Chen
Hong-hui Chen
Hongge Chen
Honglei Chen
Hongsong Chen
Hsi-Chung Chen
Hsin-Hung Chen
Hsuan-Chih Chen
Hsuan-Yu Chen
Hua Chen
Hua-Chien Chen
Hua-Jun Chen
Huaihou Chen
Huan-Yuan Chen
Huazhen Chen
Huei-Wen Chen
Hui Chen
Huijun Chen
Huiping Chen
Huizhong Chen
Hung-Chi Chen
I-Ju Chen
JT Chen
Jan-Yow Chen
Janice Chen
Jason Chen
Jauer Chen
Jaw-Wen Chen
Jeannie Chen
Jen-Chih Chen
Jenn-Wei Chen
Jeon-Hor Chen
Jeremy J. W. Chen
Ji Chen
Ji-Hong Chen
Ji-Ming Chen
Ji-long Chen
Jian Chen
Jian-Guo Chen
Jian-Jun Chen
Jian-ning Chen
Jian-ye Chen
JianPing Chen
Jiandong Chen
Jianhua Chen
Jianjun Chen
Jiann-Chu Chen
Jianping Chen
Jianquan Chen
Jianwu Chen
Jie Chen
Jieming Chen
Jin Chen
Jin-Chung Chen
Jin-Gui Chen
Jin-Hua Chen
Jin-Ran Chen
Jindong Chen
Jinfei Chen
Jinfeng Chen
Jing Chen
Jinghai Chen
Jinhuan Chen
Jinsong Chen
Jiun-Liang Chen
Jiwu Chen
Jonathan Chen
Ju Chen
Juan Chen
Jun Chen
Jyh-Cheng Chen
Jyh-Yih Chen
Kai Chen
Kai-Yi Chen
Keming Chen
Ken Chen
Kenian Chen
Keping Chen
Kevin Chen
Kong Chen
Kun Chen
LI Chen
Lei Chen
Letian Chen
Li Chen
Li Jia Chen
Li-Mei Chen
Li-Shiun Chen
Li-Song Chen
Li-Tzong Chen
Li-ming Chen
Liang Chen
Liang-Kung Chen
Liao Chen
Liguang Chen
Lih-Chyang Chen
Lihong Chen
Lijuan Chen
Lijun Chen
Limin Chen
Lin Chen
Lina Chen
Ling-Ling Chen
Lingxin Chen
Lingyi Chen
Liqun Chen
Lisu Chen
Litong Chen
Lizhang Chen
Lu Chen
Margaret Chen
Mei Chen
Mei Lien Chen
Mei-Huei Chen
Meng Chen
Mengjie Chen
Mengqian Chen
Min Chen
Ming Chen
Ming-Ju Chen
Ming-Shun Chen
Ming-lin Chen
Mingnan Chen
Mu Chen
Nan Chen
Nan-kuei Chen
Nanhai Chen
Ning-Hung Chen
Pao-Yang Chen
Pau-Chung Chen
Pei-Chun Chen
Pei-Jer Chen
Pei-Ni Chen
Peter Chen
Ping Chen
Ping-Chung Chen
Ping-Jen Chen
Po Chen
Po-Chueng Chen
Qi Chen
Qiang Chen
Qianming Chen
Qianqian Chen
Qin Chen
Qing-Hui Chen
Qing-Rong Chen
Qingguo Chen
Qiong Chen
Ray Chen
Ray-Jade Chen
Renjie Chen
Robert Chen
Roger Chen
Ronald Chen
Rong Chen
Rong-Jane Chen
Rongsheng Chen
Roy Chen
Rubing Chen
Rufu Chen
Rui Chen
Ruizhen Chen
Ruoli Chen
S. Chen
S.R. Wayne Chen
SD Chen
Sai-Juan Chen
Senyu Chen
Shao-Liang Chen
Shao-yu Chen
Shaohua Chen
Shaoliang Chen
Sharon Chen
Sheng Chen
Shi-You Chen
Shih-Ann Chen
Shih-Chu Chen
Shih-Kuo Chen
Shih-hsin Chen
Shiming Chen
Shiu-Nan Chen
Shiuh-Yung Chen
Show-Li Chen
Shu-Ching Chen
Shuangyan Chen
Shuliang Chen
Shuo Chen
Shuqing Chen
Shuxia Chen
Shuzhen Chen
Sidi Chen
Sixue Chen
Siyu Chen
Ssu-Ching Chen
Su-shing Chen
Swaine Chen
Szu-Chia Chen
Ta-Liang Chen
Tai-Been Chen
Taiping Chen
Tao Chen
Terrence Chen
Tian Chen
Tian-wu Chen
Tianfeng Chen
Tianmu Chen
Tianwen Chen
Tien-Hsing Chen
Ting Chen
Tong Chen
Train-Min Chen
Tse-Ching Chen
Tzen-Wen Chen
Tzong-Yueh Chen
Vincent Chen
Wan Tao Chen
Wangxue Chen
Wannsheng Chen
Wanping Chen
Wantao Chen
Wei Chen
Wei R Chen
Wei Yu Chen
Wei-Jen Chen
Wei-Li Chen
Wei-Min Chen
Wei-Ming Chen
Wei-Yu Chen
Weidong Chen
Weiguo Chen
Weihong Chen
Weijun Chen
Weiqin Chen
Weiwei Chen
Weizao Chen
Wen Chen
Wen-Pin Chen
Wenbiao Chen
Wenhao Chen
Wenzhi Chen
Xi Chen
Xianfeng Chen
Xiang-Sheng Chen
Xiangdong Chen
Xiangjun Chen
Xiangning Chen
Xianhong Chen
Xianming Chen
Xiao-Ya Chen
Xiao-Yong Chen
Xiao-chun Chen
Xiaoguang Chen
Xiaohan Chen
Xiaohui Chen
Xiaojie Chen
Xiaolei Chen
Xiaoling Chen
Xiaomin Chen
Xiaoping Chen
Xiaowei Chen
Xiaoxin Chen
Xiaoyong Chen
Xin Chen
Xin Jie Chen
Xinbo Chen
Xinghua Chen
Xinguang Chen
Xinhua Chen
Xinjian Chen
Xiuping Chen
Xu-hui Chen
Xuemei Chen
Xuesong Chen
Y Chen
Ya-Lei Chen
Yabing Chen
Yajuan Chen
Yan Chen
Yanfang Chen
Yang Chen
Yang-Ching Chen
Yangchao Chen
Yanguang Chen
Yanhui Chen
Yanke Chen
Yao-Tseng Chen
Yaosheng Chen
Yaoting Chen
Yemiao Chen
Yen-Fu Chen
Yen-Hsu Chen
Yen-Lin Chen
Yeng-Long Chen
Yi Chen
Yi-Chen Chen
Yi-Cheng Chen
Yi-Chuan Chen
Yi-Han Chen
Yi-Jane Chen
Yi-Jen Chen
Yi-Ming Chen
Yi-Ting Chen
Yi-Wen Chen
Yi-Ywan Chen
Yicun Chen
Yihe Chen
Yin Chen
Ying Chen
Yingjie Chen
Yingxi Chen
Yixin Chen
Yixuan Chen
Yong Chen
Yongwen Chen
Youhai Chen
Youqing Chen
Yu Chen
Yu Wai Chen
Yu-Chun Chen
Yu-Jen Chen
Yu-ming Chen
Yuan-Jia Chen
Yuan-Tsong Chen
Yuh-Lien Chen
Yuh-Ling Chen
Yuhui Chen
Yujuan Chen
Yumay Chen
Yung Chen
Yung-Chang Chen
Yunji Chen
Yunshun Chen
Yushun Chen
Yuxin Chen
Zaixing Chen
Ze Chen
Zhao Chen
Zhe-Sheng Chen
Zhen Chen
Zhen-Feng Chen
Zheng Chen
Zhenguo Chen
Zhenju Chen
Zhi-yu Chen
Zhichang Chen
Zhilei Chen
Zhiwei Chen
Zhixiang Chen
Zhiye Chen
Zhong Chen
Zhong-Hua Chen
Zhongshan Chen
Zhongwei Chen
Zhongxue Chen
Zhui Chen
Zhuo (Adam) Chen
Zigui Chen
Zijiang Chen
Zixing Chen
Zuliang Chen
Alex Cheong
Eunji Cheong
Jae-Ho Cheong
Siew Ann Cheong
Sok Ching Cheong
Yong Hwa Cheong
Choong-Ill Cheon
Dong-Joo Cheon
Jae Hee Cheon
Young Koog Cheon
Leonid Chepelev
Farid Cherbal
Peter Cherbas
Sarah Cherian
Nikita Chernetsov
Jonathan Chernoff
Ariel Chernomoretz
Anatoly Chernyshev
P.V. Chernyshov
Izhack Cherny
Guy Cheron
Thomas Cherpes
Elizabeth Cherry
James Cherry
Joshua Cherry
Marilyn Cherry
Matthew Chersich
Andrea Cherubini
Antonio Cherubini
Praveen Cherukuri
Alexander Chervyakov
William Cheshire
Megan Chesin Chesin
Lawrence Cheskin
Alex Chesler
Naomi Chesler
Cédric Chesnais
Vera Chesnokova
Julie Chesné
Alessandro Chessa
Manuela Chessa
Harrell Chesson
David Chess
Julia Chester
Tara Chestnut
John Chetelat
ALM Cheung
Alice Cheung
Bernard Cheung
Carol Cheung
Chi-Wai Cheung
Ching-Lung Cheung
Chui Ming Gemmy Cheung
Chun Hei Antonio Cheung
Doug Cheung
Gordon Cheung
Hiu Wing Cheung
Jason Cheung
Ka Wai Cheung
Karen Cheung
King-Ho Cheung
Louisa Cheung
Man Kit Cheung
Mei-chun Cheung
Olivia Cheung
Po-Yin Cheung
Rocky Cheung
ST Cheung
Stephen Cheung
Tommy Cheung
Vincent C. K. Cheung
William Cheung
Wing-Hoi Cheung
Yin Bun Cheung
Yue-Sun Cheung
Zelda Hiu Yee Cheung
Véronique Chevalier
Coralie Chevallier
Eric Chevet
Sylvie Chevillard
Mordechai Chevion
Zachary Cheviron
Julie Chevrette
Pascale Chevret
Andre Chevrier
Amy Chew
Emily Chew
Eng Hui Chew
H Chew
Lock Chew
Michelle Chew
Benjamin Cheyette
Wanxiang Che
Yanqiu Che
Mahesh Chhabria
Raghav Chhetri
Bhavanaben Chhunchha
Fulvio Chiacchiera
Abel Chialvo
Karen Chiam
Bor-Luen Chiang
Charleston Chiang
Chiao-Hsi Chiang
Chih-Kang Chiang
Chih-Yuan Chiang
Chun-Pin Chiang
Chun-Te Chiang
Hui-Ling Chiang
I-Jen Chiang
I-Yuan Chiang
Jui-Kun Chiang
Kuo-Ping Chiang
Tzen-Yuh Chiang
Yen-Sheng Chiang
Yi Wai Chiang
Yu-Chung Chiang
Yung-Hsiao Chiang
Salvatore Chiantia
Mariachiara Chiantore
Ri-Cheng Chian
Elizabeth Chiao
Paul Chiao
Marco Chiapello
Francesco Chiappelli
Gennaro Chiappetta
Elena Chiappini
Mark Chiappone
Marcos Chiaratti
Francisco Chiaravalloti Neto
Adriano Chiarello
Helio Chiarini-Garcia
Ylenia Chiari
Roberto Chiarle
Alessandro Chiarucci
Homayon Chiasi
Valentina Chiavaroli
Alexandre Chiavegatto Filho
Audrey Chia
Jean-San Chia
Nicholas Chia
Hsu Chia‐Yang
Alexander Chibalin
Peter Chiba
Rie Chiba
Seiichi Chiba
Shuichi Chiba
Tetsuhiro Chiba
Sara Chiblak
Carla Chibwesha
Kennedy Chibwe
Manuel Chica
Roberto Chica
Adam Chicco
Jean-Daniel Chiche
Peter Chidiac
Glyn Chidlow
Paolo Chieffi
Elad Chiel
Sylvia Chieng
Andy Chien
Cheng-Ting Chien
Hua-Hong Chien
Ling-Chu Chien
Ming-Hsien Chien
Rong-Nan Chien
Sufan Chien
Marcello Chieppa
Arturo Chieregato
Carlo Chiesa
Francesca Chiesi
Yeong Shiong Chiew
Dai Chihara
Violet Chihota
Yoshito Chikaraishi
Lounès Chikhi
Rayan Chikhi
Lana Chikhungu
Maria Chikina
Madhusudana Chikka
Simon Childerhouse
Emma Childs
Gwen Childs
Jason Childs
John Childs
Lauren Childs
Brian Child
Veronica Chillo
Marco Chilosi
Natsayi Chimbindi
Isotta Chimenti
Luciane Chimetto
Lucy Chimoyi
Chor Sang Chim
Stephen Chim
Hung Chin-Sheng
Peter Chines
Lai-Ming Ching
Eduardo Chini
Marco Chini
G Chinnadurai
Sreenivasa Chinni
Viswanathan Chinnusamy
Olivier Chinot
Naoko Chino
Satyan Chintawar
Shankar Chinta
Jesman Chintsanya
Arnold Chin
Huai-An Chin
Kazuo Chin
Mario Chin
Michael Chin
Wei-Chun Chin
Wing Hong Alex Chin
Young-Won Chin
Yu-Ping Chin
E.Antonio Chiocca
Francesca Chiodi
Mario Chiong
Winston Chiong
Antonia Chiou
Hung-Yi Chiou
Pinwen Chiou
Rocco Chiou
Shang-Jyh Chiou
Yi-You Chiou
Enrico Chiovetto
Adriano Chio
Lucinda Chipchase
Miriam Chipimo
Ariel Chipman
James Chipman
Jean-Philippe Chippaux
Joseph Chipperfield
Adam Chippindale
Paul Chippindale
Matthias Chiquet
Suman Chirammal Sugunan
Srinivas Chiravuri
Traian Chirila
Guy Chiron
Sanika Chirwa
Carmelo Chisari
Amanda Chisholm
Andrew Chisholm
Paul Chisholm
Ryan Chisholm
Pasquale Chitano
Walter Chitarra
David Chitayat
A.J. Chitkara
Teodor Chitlaru
Ajay Chitnis
Shilpa Chitnis
Penchit Chitnumsub
Deepak Chittajallu
Prajeeth Chittappen Kandiyil
Kasyapa Chitta
Lars Chittka
Daniel Chitwood
Michael Chitwood
Ayman Chit
Valerio Chiurchiu
Miguel Chiurillo
Charles Chiu
Cheng-Hsun Chiu
Hsin-Cheng Chiu
Hui-Wen Chiu
Ing-Ming Chiu
Jeng-Jiann Chiu
Jill Chiu
Rossa Chiu
Sheng-Yi Chiu
Sung Kay Chiu
Meredith Chivers
Suzete Chiviacowsky
Masaaki Chiwa
Anton Chizhov
Carlo Chizzolini
Benjamin Chi
Hsin Chi
Jen-Tsan Chi
Ma Chi
Neil Chi
Sung Wook Chi
Sung-Gil Chi
Thomas Chi
Xiuling Chi
Ya-hui Chi
Yuling Chi
Yun-Chan Chi
Zifang Chi
Katerina Chládková
Pawel Chmielarz
Michal Chmielewski
Hervé Chneiweiss
Kern Rei Chng
Beth Choate
Keith Choate
Ashok Chockalingam
James Chodosh
Han Choe
Sunghwa Choe
Bum-Rak Choi
Byung Yoon Choi
Byung-Kwon Choi
Dong-Hee Choi
Donghoon Choi
Doo-Sup Choi
Eun Young Choi
Gi Hong Choi
Haecheon Choi
Hongjo Choi
Hueng-Sik Choi
Hye-Seon Choi
Hyung Jin Choi
Igseo Choi
In Soo Choi
Inchul Choi
Inho Choi
Insung Choi
Jae Young Choi
Jae-Hoon Choi
Jae-Hyuk Choi
Jaeyoung Choi
Je-Min Choi
Je-Yong Choi
Jene Choi
Jeong-Woo Choi
Ji-Yeob Choi
Jin Young Choi
Jin-Woo Choi
Jinhee Choi Choi
Joon Young Choi
Joseph Choi
Julia Choi
Jun Il Choi
K Choi
Kihwan Choi
Kwang-Wook Choi
Kyungho Choi
Man Ho Choi
Man-Yeon Choi
Murim Choi
Paul Choi
Sang-Ho Choi
Seungbum Choi
Si Ho Choi
Steve Choi
SuJean Choi
Sun Choi
Woonyoung Choi
Yong Sun Choi
Yong-Lark Choi
Yoon Choi
Yoon Kyung Choi
Yoon-E Choi
Young Ki Choi
Young-Jun Choi
Yu Suk Choi
Yung Hyun Choi
Catherine Chojenta
Rachel Chojnacki
Rubens Chojniak
Maulik Chokshi
Shilpa Chokshi
Kashyap Choksi
Brenna Cholerton
Lukas Choleva
Jacek Cholewicki
Becky Choma
Theodore Choma
Jacques Chomilier
Karen Chong-Seng
Hao Chongqing
E Chongyi
Anita Chong
Chee Ping Chong
Kang Chong
Nelson Chong
Raymond Chong
Suyinn Chong
Yong Chong
Zechen Chong
Ki Chon
Tae-Soo Chon
Young Eun Chon
Mahesh Choolani
Meng Ling Choong
Daniel Choo
Martin Choo
Thin Meiw Choo
Young-Moo Choo
Denis Chopera
Michael Chopp
Rohini Chopra-Dewasthaly
Surinder Chopra
David Choquenot
Hélène Choquet
Rémi Choquet
Brian Chorley
Ganna Chornokur
Benny Chor
Wilaiwan Chotigat
Bessem Chouaia
Hichem Chouayekh
Divaker Choubey
Edward Chouchani
Sanjeev Choudary
Gaurav Choudhary
Mashkoor Choudhry
Shweta Choudhry
Anindo Choudhury
Mahua Choudhury
Rajarshi Choudhury
Haroon Choudry
Eliane Chouery-Khoury
claire Chougnet
Mahavir Chougule
Valerie Choumet
Michael Chourdakis
Karuna Chourey
Kapil Chousalkar
Benjamin Glenn Chousterman
Chang-Hung Chou
Chia-Hung Chou
Chien-Ming Chou
Chung-Tei Chou
Dean Chou
Hsiao Ying Chou
James Chou
Kan-Sen Chou
Michelle Chou
Shen-Ju Chou
Wen-Chien Chou
Yu-Chi Chou
Yu-Ting Chou
Yueh-Ching Chou
Winyoo Chowanadisai
Balram Chowbay
Abhijit Chowdhury
Alok Chowdhury
Erfan Chowdhury
Fatema Chowdhury
Kamal Chowdhury
Liton Chowdhury
Raihan Chowdhury
Rukhsana Chowdhury
Sanjib Chowdhury
Shafiqul Chowdhury
Sharif Chowdhury
Shihabur Chowdhury
Gerardo Chowell
Julie Chowen
Itay Chowers
Angela Chow
Carson Chow
Chi-Wing Chow
Chin Moi Chow
Clara Chow
Dominic Chow
Eric Chow
Jia Yi Chow
Keng-See Chow
Louis Chow
Louise Chow
Lu-Ping Chow
Nadia C L Chow
Pierce Chow
Seinen Chow
Wah Chow
Wei Zhen Chow
Wong-Ho Chow
Yen-Hung Chow
Edwin Choy
Henry Choy
Jonathan Choy
Kwong Wai Choy
Mei Choy
Tsee Leng Choy
Art Cho
Chi Hin Cho
Dong-Hyung Cho
Dong-Woo Cho
Geum Joon Cho
Hee Cheol Cho
Hye Sun Cho
Hyo Min Cho
Ilseung Cho
Joo-Youn Cho
Judy Cho
Kazutoshi Cho
Kyu-Sup Cho
Mi-La Cho
Michael Cho
Min Chul Cho
Moonjae Cho
Mozes Azong Cho
Myung-Haing Cho
Myung-Je Cho
Nam Hoon Cho
Sanghee Cho
Sehyung Cho
Seok-Goo Cho
Seung-Woo Cho
Soochin Cho
Sung Yong Cho
Sunghee Cho
William Cho
Won Yong Cho
Yeoungjee Cho
Yongrae Cho
Yoon Shin Cho
Yoon-Kyoung Cho
You-Hee Cho
Younghak Cho
Mohcine Chraibi
Roman Chrast
Adam Chrimes
Matthew Chrisman
Premkumar Christadoss
Urania Christaki
George Christakos
Bjørn Christensen
Britt Christensen
Brock Christensen
Daniel Christensen
Hannah Christensen
Henrik Christensen
Joern Christensen
John Christensen
Kim Christensen
Lars Christensen
Neil Christensen
Sarah C.B. Christensen
Tim Christensen
Lane Christenson
Evald Höj Christenssen
Beat Christen
Patrik Christen
Urs Christen
Henrik Christesen
Philippe Christe
Olivier Christiaens
Christian Christiansen
Fredrik Christiansen
Hanna Christiansen
Jesper Christiansen
David Christianson
Julie Christianson
Kira Christian
Klug Christian
Lisa Christian
Sherri Christian
Tatiana Christides
David Christie
Graham Christie
MacDonald Christie
Mark Christie
Peter Christie
Schindler Christina
Pascal-Antoine Christin
Markus Christmann
Martin Christner
Maria-Ioanna Christodoulou
Vincent Christoffels
Dan Christoffel
Rebecca Christofferson
Ana Paula Christoff
Nicola Christofides
Christopher Fenno Christopher Fenno
Richard Christopherson
S Christopherson
Gordon Christopher
Landowski Christopher
Mark Christopher
Michael Christopher
Phillip Christopher
Olivier Christophe
Evangelos Christou
Leonardo Christov-Moore
Christo Christov
Konstantin Christov
Marta Christov
John Christy
Torsten Christ
Cantwell Chris
James Chrobak
Milan Chromek
Zissis Chroneos
Angeliki Chroni
George Chrousos
Andrzej Chruscinski
Maksymilian Chruszcz
Evangelia Chrysou
Zofia Chrzanowska-Lightowlers
Magdalena Chrzanowska-Wodnicka
Hamdi Chtourou
Aaron Chuah
Seng-Kee Chuah
Huang Chuan-Chin
Jiin-Haur Chuang
Kai-Hsiang Chuang
Kuo-Hsiang Chuang
Pao-Tien Chuang
Shu-Hung Chuang
Shuang-En Chuang
Ting-Wu Chuang
Tsung-Hsien Chuang
Wan-Long Chuang
Wen-Yu Chuang
Yao-Chi Chuang
Ying-Chih Chuang
Yung-Jen Chuang
Boon Tin Chua
Brendon Chua
Chee Wai Chua
Jacqueline Chua
Leon Chua
Streamson Chua
Vladimir Chubanov
Lon Chubiz
Chris Chucholl
Sivanandan Chudalayandi
Maciek Chudek
Shih-Chieh Chueh
Calvin Chue
Atul Chugh
Sumeet Chugh
Antony Chum
Rumi Chunara
Amanda Chunco
Du Chung-Li
Benjamin Chung
Bon-chu Chung
Brian Chung
Caroline Chung
Chin Ha Chung
Chun Kee Chung
Dongil Chung
Doo Hyun Chung
Eun Ji Chung
Fu-Tsai Chung
Henry Chung
Ho-Ryun Chung
J. Sook Chung
Jayong Chung
Joanne Chung
Jong Woo Chung
Jongkyeong Chung
Joon-Yong Chung
Kenny Chung
Kian Chung
Kwang Chung
Kyoung-Jin Chung
Kyungsoon Chung
Li Ping Chung
Man-Kyo Chung
Min-Huey Chung
Myung-Chul Chung
Raymond Chung
Sanghyuk Chung
Sukyung Chung
Sun Ju Chung
Uran Chung
Woo-Hyun Chung
Yong Eun Chung
Yoojin Chung
Young-Hwa Chung
wen-yu Chung
Chang-Zoon Chun
J Chun
Jongsik Chun
Kyung-Hee Chun
Tae-Hwa Chun
Taehoon Chun
Young-Jin Chun
Michael Chuong
Jessica Church-Lang
Nathan Churchill
Steven Churchill
Patricia Churchland
Sarah Churchman
Dmitrii Churikov
Alexander Churkin
John Chute
Aurauma Chutinet
Norman Chutkan
Susana Chuva de Sousa Lopes
Emilio Chuvieco
Anne Chu
Chengjin Chu
Chi-Ming Chu
Chih-Hsing Chu
Dominique Chu
Dong Chu
Haiyan Chu
Hong Wei Chu
Hongyuan Chu
Jhih-Wei Chu
Jia-Qi Chu
Ju Chu
Justin Jang Hann Chu
Ka Hou Chu
Min Kyung Chu
Mingyuan Chu
Pei-Yi Chu
Rong Chu
Tzong-Shinn Chu
Wenying Chu
Xiang-Ping Chu
Yanbiao Chu
Charng-Cherng Chyau
Lucía Chávez Gutiérrez
Roberto Chávez
Sebastián Chávez
Stéphane Chédin
Benoît Chénais
Edward Ciaccio
Joseph Ciacci
Michal Ciach
Ron Cialic
Giovanni Luca Ciampaglia
Andrea Ciampalini
Roberta Ciampichini
Nicholas Cianciotto
Aurelio Ciancio
Bruno Ciancio
Gaetano Ciancio
Mae Ciancio
Martín Ciancio
Michele Cianci
Luca Ciandrini
Valentina Cianfanelli
Katherine Cianflone
Lorenzo Ciannelli
Luciane Ciapina
Elisa Ciaramelli
Angela Ciaramidaro
Roberta Ciarapica
Fortunato Ciardiello
Maria Ciardi
Christopher Ciarleglio
Pasquapina Ciarmela
Aitor Ciarreta-Antuñano
Constance Ciaudo
D Ciavardelli
Fabio Cibella
Marco Cicardi
Francesca Ciccarelli
olga Ciccarelli
Sonia Ciccazzo
Guido Marco Cicchini
Mariano Ciccolini
Francesco Cicconardi
Marco Ciccone
Giuseppe Ciccotosto
Massimo Ciccozzi
A. Ercument Cicek
Alessandro Cicerale
Arrigo Cicero
Iwona Cicha
Margit Cichna-Markl
A Cichocki
Luka Cicin-Sain
Federico Cicora
Pietro Cicuta
Marzena Ciechomska
Marta Ciechonska
Fabian Cieplik
Sandra Ciesek
Jerzy Ciesiolka
Grzegorz Cieslar
Marcin Cieslik
Alarcos Cieza
Loredana Cifaldi
Ingrid Cifola
Liliana Cifuentes
Ana-Laura Cif
Jan Ciger
Roberto Cilia
Corrado Cilio
Rodrigo Cilla
Catia Cilloniz
Clemente Cillo
Fabrizio Cillo
Katherine Cilwa
Nicholas Cilz
Jose Cimadevilla Redondo
Andrea Cimarelli
Thomas Cimato
Rolando Cimaz
Velasco Cimica
Daniela Cimini
Giulio Cimini
Sebastiano Cimino
Roberta Cimmaruta
Alessio Cimmino
Anca Maria Cimpean
Bekir Cinar
Hediye Cinar
Mehmet Ulas Cinar
Miyase Cinar
Resat Cinar
Luca Cindolo
Michael Cinelli
Paolo Cinelli
Antonella Cingolani
Eugenio Cingolani
Oscar Cingolani
Joshua Cinner
Olivier Cinquin
Luciano Cintra
Adriana Ciocalteu
Marco Ciolfi
Donato Cioli
Gabriele Cioni
Matthew Ciorba
Joseph Ciorciari
Benjamin Ciotti
Marco Ciotti
Francesco Cipollone
Pietro Cipresso
Lauren Cipriano
Lucia Ciranna
Giovanni Ciriello
Cinzia Cirillo
Daniela Cirillo
Nicola Cirillo
Patrick Cirino
Maria Ciriolo
Roberto Cirocchi
Carine Ciron
Connie Cirrincione
Elizabeth Cirulli
Francesca Cirulli
Gerardo Cisneros
José Miguel Cisneros
Juan Cisneros
Brittney Ciszek
Sandra Citi
Annarita Cito
Deborah Citrin
Davide Cittaro
Diana Cittelly
Christine Citti
Michelle Ciucci
Paolo Ciucci
Philippe Ciuciu
Marina Ciullo
Claudia Civai
Olivier Civelli
Peter Civáň
Lukas Cizek
Giovanni Cizza
Karina Ckless
Danielle Claar
Mareli Claassens
Christopher Claassen
Horst Claassen
Jenny Clack
Frank Claessens
Heiner Claessen
Lena Claesson-Welsh
Kathleen Claes
Peter Claes
Sylvie Claeysen
Peter Claggett
Denise Claiborne
Jérôme Clain
Joanna Clair-Auger
Jeremy Claisse
Eric Clambey
Alexander Clanachan
Cornelius Clancy
John Clancy
Kathryn Clancy
Phillip Clapham
Richard Clapp
Pere Clapés
Marc Claret
Elizabeth Clare
Joan Claria
Andrew Claridge
Diane Claridge
Lee Claridge
Jordi Clarimón
Theresa Clarin
Grace Clarke Hillyer
Angus Clarke
Christopher Clarke
David Clarke
Ed Clarke
Gemma Clarke
Gerard Clarke
Michelle Clarke
Peter Clarke
Ronald Clarke
Sharon Clarke
Siobhan Clarke
Stephen Clarke
Steven Clarke
Stuart Clarke
Tainya Clarke
Thomas Clarke
Andrew Clarkson
John Clarkson
Abbot Clark
Adam Clark
Alexander Clark
Anna Clark
Barbara Clark
Carrie Clark
Christopher Clark
Clifford Clark
Daniel Clark
David Clark
Deborah Clark
Denise Clark
Eve Clark
J Clark
James Clark
Jason Clark
Jeremy Clark
Jesse Clark
Joe Clark
Karl Clark
Leigh Clark
Matthew Clark
Michael Clark
Nicholas Clark
Richard Clark
Ross Clark
Sam Clark
Sarah Clark
Scott Clark
Simon Clark
Theodore Clark
Timothy Clark
Carla Claser
Anne-Kathrin Classen
J Classen
Thierry Claudel
Julien Claude
Klee Claude
Sylvio Claudio-Neto
Pier Paolo Claudio
Erika Claud
Hauke Clausen-Schaumann
Fredrik Clausen
Henrik Clausen
Tim Clausen
Viola Clausnitzer
Jens Christian Claussen
Marcus Clauss
Matthias Clauss
Eric Claus
Heike Claus
Peter Claus
Sandrine Claus
Thomas Clavel
Antonio Clavenna
Miguel Clavero
Jean-Pierre Claverys
Francesco Clavica
Gary Clawson
James Claycomb
Meredith Claycomb
Dennis Clayson
Peter Clayson
Els Clays
Andrew Clayton
Christine Clayton
David Clayton
Mathews Clayton
Richard Clayton
Hope Clay
Zanna Clay
Sue Clearwater
Daniel Cleary
Ondine Cleaver
Maximiliano Cledon
Susanne Clee
Andrew Clegg
James Clegg
John Cleland
Kelly Cleland
Timothy Cleland
Catherine Clelland
Mark Clemens
Stefan Clemens
Stephan Clemens
Diego Clemente
Sabrina Clemente
Tiago Clemente
Emilio Clementi
Archie Clements
Janice Clements
Jonathan Clements
Brett A. Clementz
Mark Clementz
Alice Clement
Anna Clement
Jan Clement
Joachim Clement
Matthew Clement
Karl Clemons
Nicholas Clemons
Roger Clem
Damien Cleret
Nicolas Clere
Manuel Clergue
Mario Clerici
Aldo Clerico
Allen Clermont
Gilles Clermont
Anne-Marie Cleton-Jansen
Fiona Cleutjens
Angela Cleveland
Philippe Clevenbergh
Cedric Cleyrat
Collette Clifford
Gary Clifford
Dylan Cliff
Jacqueline Cliff
Martin Clift
Jason Climer
Michael Clinchy
Hollis Cline
Kenneth Cline
Scott Clingenpeel
Claudio Clini
Michael Clinton
Nicholas Clinton
Nicholas Clipson
Fiona Clissold
John Clithero
James Cloern
Gisele Clofent-sanchez
Marylene Cloitre
Samuel Clokie
C. Robert Cloninger
Alex Clop
G. Marius Clore
Daniel Closa
Roger Close
Svea Closser
Ellen Closs
Gerry Closs
Joachim Clos
Peter Clote
Ethan Clotfelter
Irma Clots
Brian Clough
Steve Clough
Kate Clouse
Andrew Clouston
James Cloyd
Robert Clubb
Tyler Cluff
John Clulow
Marcel Clusa
Hans Clusmann
Dana Clutter
Lucie Cluver
Francoise Cluzeau
Fabrice Clément
Gilles Clément
Sophie Clément
Avner Cnaani
Maryse Cnossen
Sean Coady
Patrick Toby H. Coates
Thomas Coates
Jeremy Coate
Joel Coats
Stephen Cobbold
Melanie Cobb
Samuel Cobb
Frank Cobelens
Kelly Cobey
James Cobley
Enrique Cobos del Moral
Lucio Cocco
Flavio Coceani
Hervé Cochard
Jose Cocho
Alan Cochrane
Dawn Cochrane
Shamshad Cockcroft
William Cockerham
Gillian Cockerill
John Cockrem
Amanda Cockshutt
Paul Cockwell
Luca Cocolin
Emma Coddington
Jonathan Codd
Rachel Codd
Terence Coderre
Maurizio Codispoti
Samuel Codjoe
Pilar Codoñer
Dianna Cody
Jan Willem Coebergh
Tanja Coeckelbergh
Ana Coelho
Eduardo Coelho
Francisco Coelho
Luis Coelho
Luis Pedro Coelho
Miguel Coelho
Paulo Coelho
C Coello
Lotte Coelmont
Paul Coen
Corli Coetsee
Maureen Coetzee
Vinet Coetzee
Bradley Coe
Chris Coe
Drew Coe
Aidan Coffey
Kelly Coffey
Lark Coffey
Sean Coffey
Allison Coffin
Brian Coffman
Zachary Cofran
L. Eduardo Cofré Lizama
Tristan Cogan
Craig Cogger
David Coggon
Anna Coghill
Brett Coghlan
Massimo Cogliati
Fabrice Cognasse
Anthony Cognato
Michel Cogne
Hugo Cogo-Moreira
Frederick Cohan
Aurélie Cohas
Jan Willem Cohen Tervaert
Julien Cohen-Adad
Odile Cohen-Haguenauer
Kathrin Cohen-Kadosh
Martine Cohen-Solal
Gwen Cohen-brown
Aaron Cohen
Adam Cohen
Ana Cohen
Anna-Lisa Cohen
Annabel Cohen
Anne Cohen
Chari Cohen
Cheryl Cohen
David Cohen
Débora Cohen
Ephraim Cohen
Ethan Cohen
Ezra Cohen
Jessica Cohen
Joel Cohen
Jonathan Cohen
Justin Cohen
Justus Cohen
Karen Cohen
Keira Cohen
Louis Cohen
Marie Cohen
Mark Cohen
Max Cohen
Michael Cohen
Mitchell Cohen
Myron Cohen
Netta Cohen
Noga Cohen
Paul Cohen
Philippa Cohen
Rajal Cohen
Richard Cohen
Robert Cohen
Robin Cohen
Roy Cohen
Shuki Cohen
Stephen Cohen
Douglas Cohn
Marita Cohn
Randall Cohrs
Anna Cohuet
Bertrand Coiffier
Roney Coimbra
Terezila Coimbra
Frederic Coin
Catherine Coirault
Ana Coito
Heather Coker
Ben Colagiuri
Paolo Colangelo
Antonio Colantuoni
Vittorio Colantuoni
Annamaria Colao
Claudia Colasante
David Colatriano
Francesca Colazzo
Robert Colbert
Fred Colbourne
John Colbourne
David Colby
Donn Colby
Geoffrey Colby
Paul Colditz
Douglas Coldwell
Mark Coldwell
James Colebatch
Robert Colebunders
Maurizio Colecchia
Henry Colecraft
Annette Coleman
Courtney Coleman
Craig Coleman
David Coleman
Jamie Coleman
Joanna Coleman
Mark N. Coleman
Matthew Coleman
Maureen Coleman
Melinda Coleman
Michael Coleman
Peter Coleman
Rosalind Coleman
Ross Coleman
William Coleman
Rivka Colen
John Coles
Victoria Coles
Alexander Colevas
Lissy Coley
Alexander Cole
Andrew Cole
Dana Cole
David Cole
Greg Cole
Jeff Cole
Jennifer Cole
John Cole
Kelly Cole
Lisa Cole
Marsha Cole
Michael Cole
Nelson Cole
Stephen Cole
Stewart Cole
Tim Cole
Victoria Cole
Niall Colgan
Sean Colgan
Michelle Colgrave
Carlos Colinas
Jacques Colinge
O Colins
Sophie Colin
Yves Colin
Bianca Coll-Vinent
Ana Collado
Pilar Collado
Rose Collard
Carla Collares-Buzato
Flora Colledge
Daneil Collerton
Hilary Coller
Jacques-Philippe Colletier
Matthew Collett
Tom Collett
Bertrand Collet
Corinne Collet
Jean-Francois Collet
Xavier Collet
Nansi Colley
Andrew Collier
J. Collier
Kevin Collier
William Collier
David Collie
Peter Collignon
Francesca Collina
Simona Collina
William Collinge
Graham Collingridge
Paul J. Collings
Joanna Collingwood
Paul Collini
Federica Collino
Jon Collinson
Lucy Collinson
Paul Collinson
Allen Collins
Anne Collins
Brett Collins
Brian Collins
Catherine Collins
Clare Collins
Colm Collins
David Collins
Elizabeth Collins
Geoffrey Collins
James Collins
Katie Collins
Malcolm Collins
Marcus Collins
Michael Collins
Nick Collins
Susan Collins
Terrence Collins
Anne Collin
E Collin
Estelle Collin
Rachel Collin
Thibault Collin
Dina Collip
Kate Collison
Spencer Collis
Guarino Colli
Leandro Colli
Licia Colli
Massimo Collline
Anthony Coll
John Coll
Marta Coll
Ian Colman
Steve Colman
Chantal Colmont
Celine Colnot
Sabine Colnot
Holly Colognato
Preciosa Coloma
Danny Colombara
Alfonso Colombatti
Raffaella Colombatti
Marco Colombini
Costanza Colombi
Ana Paula Colombo
Arnaldo Colombo
Barbara Colombo
Elisa Colombo
Federico Colombo
Gualtiero Colombo
María Colombo
Massimo Colombo
Riccardo Colombo
Roxana Colombo
Teresa Colombo
Dolors Colomer
MªAngels Colomer
Luis Colomo
Andre Carlo Colonese
Marco Colonna
Wilfredo Colon
Bianca Colosimo
Carlo Colosimo
Giuliano Colosimo
Claudio Colosio
Alison Colotelo
Ian Colrain
Natalie Colson
Serge Colson
Violaine Colson
Yolonda Colson
Veronika Coltheart
Carol Colton
Dennis Colucci
Francesco Colucci
Juliana Colucci
Amedeo Columbano
Jonathan Colville
Louise Colville
Christopher Colvin
John Colvin
Michael Colvin
Frederick Colwell
Mark Colwell
Manuel Comabella
Luca Comai
Stefano Comai
monica Comalada
Diana Elena Coman Schmid
David Comas
Iñaki Comas
Louise Comas
Mar Comas
Manuel Combella
Joseph Comber
Alain Combes
Valery Combes
Emilie Combet Aspray
Christophe Combet
Colin Combs
Steeve Comeau
Joan Comella
Elena Comelli
Christine Comera
Diego Comerci
David Comer
Michael Comes
Clarissa Comim
Elizabeth Comino
Tara Cominski
Paolo Comoglio
Marco Compagnomi
Stéphane Compant
Eva Comperat
Arthur Compin
Donald Compton
Scott Compton
Steve Compton
Susan Compton
Jack Comstock
Laurie Comstock
Thierry Comtet
Blandine Comte
Philippe Comtois
Mary Ann Comunale
Chantal Conand
Gavin Conant
Katherine Conant
Joan Conaway
Mark Conaway
Antónia Conceição
Catarina Conceição
Teresa Conceição
Raoul Concepcion
Luis Concha
S. Conchon
Jean-Paul Concordet
Magnolia Conde de Felipe
Raquel Conde-Alvarez
Guy Condemine
Dalia Conde
João Conde
Karmen Condic-Jurkic
Antonio Condino-Neto
Richard Condit
Alison Condliffe
Steven Condliffe
Tony Condon
Gerolama Condorelli
Gianluigi Condorelli
David Conen
Massimo Conese
Andrew Coney
David Cone
Richard Cone
Filomena Conforti
Laura Conforti
Adriana Conforto
Roberta Congestri
Feng Cong
Hongbo Cong
Le Cong
Davide Conigliaro
Bruce Conklin
Dan Conklin
Douglas Conklin
Patricia Conklin
Kathleen Conlan
Dalton Conley
Beth A. Conlon
Brian Conlon
Michael Conlon
Thomas Conlon
Karen Conneely
John Connelly
Luke Connelly
Frankie Connell
Laurie Connell
Philip Connell
Terry Connell
Ian Connerton
David Conner
Joann Conner
Tamlin Conner
William Conner
Philippe Connes
Grant Connette
Catherine Connolly
Chris Connolly
E Sander Connolly
Eric Connolly
John Connolly
Sarah Connolly
Che Connon
Sarah Connor Gorber
Kristin Connors
Bronwen Connor
Edward Connor
Jason Connor
Kenneth Connor
Kip Connor
Kristin Connor
Jan Conn
Kristen Conn
Paul Conn
James Conolly
Francesca Conradie
Jacinta Conrad
Michael Conrad
John Conran
Nicola Conran
Franz Conraths
Andrea Conroy
David Conroy
Paul Conroy
Ronan Conroy
Simon Conroy
Siobhan Conroy
Gwenaëlle Conseil
Robert Considine
Filippo Consolo
Marco Constante
Cris Constantinescu
Stefan Constantinescu
Michael Constantinou
Debbie Constant
Philippe Constant
Lesong Conteh
Michael Conte
Sasi Conte
Paolo Contiero
Alessandro Contini
Gianmarco Contino
Alfredo Conti
Barbara Conti
Eric Conti
Fabrizio Conti
Gabriella Conti
Luciano Conti
Lucio Conti
Marco Conti
Michele Conti
Ateka Contractor
anis Contractor
Rafael Contreras-Galindo
Bruno Contreras-Moreira
Jose Luis Contreras-Vidal
Asunción Contreras
Dori Contreras
Jorge Contreras
Oren Contreras
Matteo Convertino
Peter Convey
Baqiyyah Conway
Brian Conway
Caroline Conway
David Conway
Andreas Conzelmann
Andrew Coogan
Patricia Coogan
Anne Cooke
Bradley Cooke
Brian Cooke
David Cooke
Georgina Cooke
Graham Cooke
Jonathan Cooke
Julia Cooke
Steven Cooke
Adrian Cookson
Andrew Cookson
Brad Cookson
Mark Cookson
Sarah Jane Cookson
Alex Cook
Della Cook
Donald Cook
Douglas Cook
Erik Cook
Gary Cook
James Cook
John Cook
Katherine Cook
Linda Cook
Matthew Cook
Nancy Cook
Perran Cook
Rebecca Cook
Richard Cook
Stephen Cook
Steven Cook
T.H. Cook
Tiffany Cook
Todd Cook
Marcel Coolen
Marion Coolen
Sarah Cooley
Trilby Coolidge
Joseph Coolon
Roshan Cools
Simon Cool
Brian Coombes
Jason Coombes
Kevin Coombes
Stephen Coombes
Deirdre Coombe
Geoffrey Coombs
Robert Coombs
Austin Cooney
Patrick Cooney
Elizabeth Coon
Craig Coopersmith
Ben Cooper
Bob Cooper
Brandon Cooper
Brenton Cooper
Brian Cooper
Caren Cooper
Chester Cooper
Cynthia Cooper
Dan Cooper
David Cooper
Denise Cooper
Di Cooper
Edward Cooper
Edwin Cooper
Ellis Cooper
Joel Cooper
Jonathan Cooper
Kerry Cooper
Kim Cooper
Kimbal Cooper
L W Cooper
Laurel Cooper
Lee Cooper
Lisa Cooper
Matthew Cooper
Nigel Cooper
Paul Cooper
Rachel Cooper
Roland Cooper
Rose Cooper
Scott Cooper
Stephen Cooper
Thomas Cooper
Wendy A. Cooper
William Cooper
Ziva Cooper
Graham Coop
Gerald Cooray
Susan Coote
Agata Copani
Kyle Copeland
Les Copeland
Paul Copeland
Massimiliano Copetti
Emily Cope
Lora Cope
John Copland
Lucian Copolovici
Fabio Coppedè
Isabelle Coppens
Robert Coppes
Alessandro Coppe
Frauke Coppieters
Ken Coppieters
Lee Copping
Raffaele Coppini
Helene Coppin
Domenico Coppola
Roberto Coppola
Thierry Coppola
Marc Coppolino
Jeremy Coquart
Michael Coquerelle
Daniele Coraci
Karunakaran Coral
Ramón Coral
Nadia Corazza
Enrico Corazziari
Lanfranco Corazzi
Davide Cora
Ronald J Corbee
Vincent Corbel
Elisabeth Corbett
Mark Corbett
Ian Corbin
Angel Corbi
Laura Corbo
Massimo Corbo
Vanessa Corby-Harris
Anca Corciu
Aaron Corcoran
Alina Corcoran
Olivia Corcoran
Laurent Corcos
Luis Corcuera
Emmanuelle Cordat
Anabela Cordeiro-da-Silva
Erick Cordeiro
Jonathan Cordeiro
M Francesca Cordeiro
Marli Cordeiro
Yraima Cordeiro
Pierre Cordelier
Barbara Cordella
Heather Cordell
Michelangelo Cordenonsi
David Cordero
Mario D. Cordero
Oscar Cordero
Otto X. Cordero
Paul Cordero
Erik Cordes
Sara Cordes
Laura Cordoba Garcia
Jose Cordoba-Chacon
Ingrid Cordon
Adriana Cordova
Juan Cordovez
Dolores Corella
Seth Corey
Ian Corfe
Carlos Coriano
Romain Coriat
Giorgio Coricelli
Olivier Coriton
Anne Cori
Elizabeth Corker
H Corke
David Cork
Alexandru Corlan
Philip Corlett
Courtney Corley
Adrijana Corluka
Anne Corlu
Victor Corman
Estelle Cormet-Boyaka
Anthony Cormier
Stephania Cormier
David Cormode
Mireille Cormont
Markus Cornberg
Patricia Cornejo-Juárez
Christopher Cornelison
Dawn Cornelison
Bart Cornelissen
Cynthia Cornelissen
Frans Cornelissen
Gert Cornelissen
Pierre Cornelis
Angela Cornelius
Flemming Cornelius
Rosemary Cornell
Stephen Cornell
Timothy Cornell
Oliver Cornely
Leigh Corner
Marc-Andre Cornier
Emmanuel Cornillot
Rikki Corniola
Athel Cornish-Bowden
Bruce Cornish
Robert Scott Cornman
Tom Cornsweet
Charlie Cornwallis
Christopher Cornwall
William Cornwell
Adina Coroiu
Alberto Corona
Giovanni Corona
Miguel Corona
Eva Corpeleijn
Corrado Corradi-Dell'Acqua
Roberto Corradini
Giampietro Corradin
Valentina Corradi
Chiara Corrado
Vicente Corrales-Medina
Alvaro Corral
François Corrard
Alejandro Correa Dominguez
Matheus Correa-Costa
Alexander Correa-Metrio
Fernando Correa
Isabel Correa
Luis Correa
Margarita Correa
Mercè Correa
Pelayo Correa
Regis Correa
Ricardo Correa
Rodrigo Correa
Margarida Correia-Neves
Paulo Correia-de-Sá
Luis Cláudio Lemos Correia
Xavier Correig
Melanie Correll
Ross Corriden
Aldo Corriero
Giuseppe Corriero
Frances Corrigan
Laura Corrigan
Rebecca Corrigan
Kathleen Corriveau
Ben Corry
David Corr
Maripat Corr
Alberto Corrêa
Clynton Corrêa
Paulo Corrêa
Rosana Corrêa
Daniele Corsaro
Ilaria Corsi
Stephen Corson
Timothy Corson
Alejandra Corso
Alessandro Corso
Gaetano Corso
Jason Corso
Paul Corstjens
Aitziber Cortajarena
Andrea Cortegiani
Gabriella Cortellessa
Pietro Cortelli
Ad Corten
Christian Cortes-Campos
Naima Cortes-Perez
Andrea Cortese
Rene Cortese
Adrian Cortes
Alfred Cortes
Patricia Cortes
Christina Cortez
David Cortez
Isabel Cortez
James Cortez
Angelique Corthals
Alexandre Corthay
Sandra Cortijo
Cristina Cortis
Pierluigi Cortis
Alessandro Corti
Giuseppe Corti
Manuela Corti
Olga Corti
John Cort
Victor Cortés
Maria Corvi
Pierre Corvol
Thomas Corydon
Dora Corzo-Leon
Gerardo Corzo
Louise Cosand
Maria Raquel Cosate
Sara Cosby
Ilaria Coscia
Mireia Coscolla
Sandro Cosconati
Marco Cosentino
Stephanie Cosentino
Elizabeth Cosgriff-Hernandez
Benjamin Cosgrove
Daniel Cosgrove
David Cosgrove
Dan Cosley
Leonard Cosmas
benilde Cosmi
Omar Coso
Caitlin Cossaboom
Andrea Cossarizza
Pascale Cossart
Jack-Christophe Cossec
Stephanie Cossette
Andrew R. Cossins
Jacky Cosson
Pierre Cosson
Djurdjica Coss
Taciana Costa Dias
Antonio Costa-Filho
Ana Costa-Pinto
João Costa-Rodrigues
Tina Costacou
Ciro Costagliola
Alan Costall
Maged Costantine
Federica Costantini
Frank Costantini
Giulio Costantini
Maria Costantini
Todd Costantini
Antonio Costanzo
Sandra Costanzo
Rodrigo Costas Comesaña
Aldo Costa
Ana Catarina Costa
Anna Carolina Costa
Carlos Costa
Daniel Costa
Daniel P. Costa
Deena Costa
Felipe Costa
Flavia Costa
Helio Costa
Joana Costa
Leodante Costa
Luciane Costa
Marcelo Costa
Marco Costa
Maria Costa
Mario Costa
Max Costa
Mike Costa
Monique Costa
Pablo Costa
Patrício Costa
Rodrigo Costa
Susana Costa
Thiago Costa
Vivaldo Costa
Daniela Elena Costea
Paola Costelli
Eithne Costello
James Costello
Jane Costello
Joseph Costello
Mark Costello
Richard Costello
Karen Costenbader
Adelle Coster
Loïc Costeur
Alix Coste
Alex Costidis
Michael Costigan
Xurxo Costoya
Daniela Cota
Maria Cotelli
Aurore Cote
Gilbert Cote
Isabelle Cote
E. Cothran
Rickey D Cothran
Aurelie Cotillard
Carlos Cotorruelo
Eliecer Coto
Ana Paola Cotrim
Chris Cotsapas
Stefania Cotta Done
Mônica Cotta
Charles Cotten
Matthew Cotten
Myriam Cotten
F P D Cotterill
Fenton Cotterill
Christopher Cotter
Meghan Cotter
Peggy Cotter
Finlo Cottier
Delphine Cottin
Grazia Cottone
Courtenay Cotton
Mark Cotton
Robin Cotton
Ted Cottrell
Peter Cott
Marion Couch
Thérèse Couderc
Jerome Coudert
Evelyne Coudrier
Ivan Couee
Thierry Couffinhal
Lynda Coughlan
David Coughlin
Richard Coughlin
Jesse Cougle
Audrey Cougnard-Gregoire
Isabelle Couillin
Carolyn Coulam
Christine Couldrey
Jean Coulibaly
Barry Coull
Jennifer Coull
Pierre Coulombe
Yvette Coulson-Thomas
Evan Coulson
Seana Coulson
Timothy Coulson
Angela Coulter
Jonathon Coulter
Elizabeth Coulthard
Pascal Coumailleau
Frank Coumans
Helen Counihan
Serena Counsell
Brian Counterman
Christopher Counter
Christopher Counts
Jane Couperus
Kevin Couper
Lucy Coupland
Sarah Coupland
Guillaume Courbon
Justin Courcelle
Gérard Coureaud
Amandine Cournil
Xanthi I. Couroucli
Sylvie Coursol
David Courtin
David Courtman
Brigitte Courtois
Gilles Courtois
Jose Courty
Laurence Court
Delphine Courvoisier
Marcos Couselo
Michael Cousin
Xavier Cousin
Diana Cousminer
Anna Coussens
Paul Coussens
Vincent Coustham
Jean-Paul Coutelier
Marie-Agnès Coutellec
Sheryl Coutermarsh-Ott
Marcos Coutinho Schechter
Robson Coutinho-Silva
Felipe Coutinho
Teresa Coutinho
Francisco Couto
Evangelos Coutsias
Anna Coutsoudis
Philippe Couttet
Shaun Coutts
Jean-Francois Couture
Marie Couturier
Daniel Coutu
Aude Couty
Alain Couvineau
Olivier Coux
Aidan Couzens
Leah Couzner
Alejandra Covarrubias
Ambart Covarrubias
Luis Covarrubias
Manuel Covarrubias
Mihai Covasa
Lucyna Cova
Peter Coventry
William Coventry
Timothy Cover
Rafael Coveñas
Adrian Covic
Luciene Covolan
Chad Cowan
Don Cowan
Frances Cowan
Juthaporn Cowan
Ronald Cowan
Jermaine Coward
Richard Coward
William Coward
Ashley Cowart
Karen Cowden Dahl
Patricia Cowell
Robert Cowen
Eileen Cowey
George Cowgill
Dorothy Cowie
Robert Cowie
Pamela Cowin
Chris Cowled
Jane Cowles
Allen Cowley
Benjamin Cowley
Kristine Cowley
Michael Cowley
Shaun Cowley
Benjamin Cowling
Wallace Cowling
Daniel Cownden
Robert Cox III
Janet Cox-Singh
Carmen Coxon
Harvey Coxson
Adrienne Cox
Amanda Cox
Angela Cox
Anne Cox
Brian Cox
Chris Cox
Cymon Cox
Eileen Cox
Evelyn Cox
Helen Cox
James Cox
Jonathan Cox
Josephine Cox
Kimberly Cox
Marc Cox
Michael Cox
Philip Cox
Phillip Cox
Russell Cox
Stephen Cox
Susan Cox
Timothy Cox
Vivian Cox
Christina Coyle
James Coyne
Mark Coyne
Pilar Coy
Wendy Cozen
Giorgio Cozza
Domenico Cozzetto
Daniel Cozzolino
Mario Cozzolino
John Crabbe
Aurélie Crabbé
Brenda Crabtree-Ramırez
Gerald Crabtree
Margaux Crabtree
Mark Crabtree
Christopher Craft
Neal Craft
Timothy Craggs
Deborah Cragun
Alister Craig
Benjamin Craig
Cathy Craig
Dawn Craig
James Craig
Jeffrey Craig
Jennifer Craig
Justin Craig
Ken Craig
Maria Craig
Michael Craig
Paul Craig
Timothy Craig
Vanessa Craig
David Craik
Karl Crailsheim
Joseph Craine
Benjamin Crain
Gilles Crambert
Gordon Cramb
Grant Cramer
Karina Cramer
Michael Cramer
Thorsten Cramer
J. Alistair Crame
Amelia Crampin
Edmund Crampin
Marc Crampon
Fiona Cramp
David Crandall
Margaret Crane-Godreau
Arryn Craney
Benjamin Crane
Lucia Crane
Paul Crane
Ted Cranford
Colleen Crangle
Skyler Cranmer
Whitney Cranshaw
Karen Cranston
Ross Cranston
Debbie Crans
John Crary
Corentin Cras-Méneur
Fabien Crauste
Benjamin Cravatt
Paolo Cravedi
Pedro Cravo
Broderick Crawford
Cynda Crawford
Fay Crawford
Fiona Crawford
Howard Crawford
Jarret Crawford
Jeremy Chase Crawford
Keith Crawford
Peter Crawford
Sybil Crawford
James Crawley
Dave Craw
Antonio Craxì
James Cray Jr.
Darren Crayn
Natalie Craythorne
Roman Crazzolara
Kevin Creamer
Jenette Creaney
Angela Crean
Robert Creath
Franceso Crea
Thomas Crea
Daniel Credeur
Joel Credle
Douglas Creedon
Darren Creek
Sarah Creel
Scott Creel
John Creemers
Simon Creer
Christopher Creevey
Melissa Cregger
Frederic Cremazy
Enrico Crema
Frans Cremers
Sylvia Cremer
Thomas Cremer
Íde Cremin
Fabien Cremona
Michael Crenshaw
Davide Crepaldi
Cristiano Crescentini
Elvira Crescenzi
Marco Crescenzi
Rossella Crescitelli
William Cresko
Emmanuele Crespan
Bernard Crespi
Catherine Crespi
John Crespi
Martin Crespi
Maria Elena Crespo-López
Ana Crespo
Antonio Crespo
Carlos Crespo
Gonzalo Crespo
José Crespo
Marcos Crespo
Benjamin Cressiot
John Cressman
Jenny Cresswell
Bruno Crestani
Carlos Crestani
Maurizio Crestani
Claudia Crestini
Cathy Creswell
Benjamin Cretin
Marc Creus
Carole Creuzenet
Frederic Crevecoeur
Douglas Crews
Fulton Crews
Leslie Crews
Ernesto Criado
Matthew Cribbet
Leanne Cribbs
Vince Crichton
Neil Crickmore
Lena Crighton
Giuseppe Cringoli
Linda Cripe
Stefano Crippa
Allan Cripps
Richard Cripps
Ernesto Crisafulli
Charles Criscione
Michael Criscitiello
Alexis Criscuolo
SAMUel Crish
Carlos Fernando Crispim
Jose Crispin
Max Crispin
Stefania Crispi
Francesca Cristante
Bogdan Cristescu
Vittorio Cristini
Luigia Cristino
Luca Cristofolini
Dan Cristol
Simone Cristoni
Elena Critselis
Alyssa Crittenden
Peter Crittenden
Federica Crivellaro
Fabrice Crivello
Roberto Crnjar
Benjamin Croak
Laura Crocetti
Vincent Crocher
Pierre-André Crochet
Sylvain Crochet
Daniel Crocker
Justin Crocker
Julie Crockett
Molly Crockett
Catherine Crockford
Leonard Crocombe
Tatjana Croenlein
Margaret Crofoot
Kevin Crofton
Jonathan Crofts
Kermit Cromack
Brett Cromer
Jason Cromer
Fuzz Crompton
Peter Crompton
Howard Cromwell
Marcus Cronauer
Joakim Crona
Matty Crone
Nathan Crone
James Cronin
Katherine Cronin
Mark Cronin
Jeff Cronk
Lee Cronk
Bruce N. Cronstein
Helen Crooke
Kevin Crooks
Valorie Crooks
Vanessa Cropley
Laurel Crosby
Nicola Crosetto
Martine Croset
Catriona Crossan
José Crossa
Beate Crossley
Neville Crossman
Sean Crosson
Emily Cross
Jay Cross
Nicholas Cross
Robert Cross
Timothy Cross
Troy Cross
Wyatt Cross
Damien Croteau-Chonka
Brian Crother
Sonja Crottaz-Herbette
Angelica Crottini
Felicity Crotty
Shane Crotty
Nicholas Croucher
Robert Crouch
Elliott Crouser
Pedro Crous
Antonio Crovace
David Crowder
Lawrence Crowell
Christina Crowe
Francesca Crowe
Sean Crowe
Thomas Crowhurst
Peter Crowley
Shannon Crowley
William Crowley
Cynthia Crowson
Gregory Crowther
Mathew Crowther
Ruth Croxford
Paula Croxson
Anne Croy
Ilona Croy
Bertrand Crozatier
Marine Croze
Carlos Cruchaga
Céline Cruciani-Guglielmacci
Mario Cruciani
Brian Crucian
J. Kennedy Cruickshank
Julia Crummy
Clyde Crumpacker
Byron Crump
John Crump
Michael Cruse
Tegan Cruwys
Maarten Cruyff
Fernando Cruz-Guilloty
Maria Alice Cruz-Höfling
Monica Cruz-Lemini
Leopoldo Cruz-Lopez
Rogelio Cruz-Martinez
Ariovaldo Cruz-Neto
Jorge Cruz-Reyes
Edwin Cruz-Rivera
Vinicius Cruzat
Antonio Cruz
Daniel O.A. Cruz
Eugénia Cruz
Fabio Cruz
Gonzalo Cruz
Jader Cruz
Juan Pablo Cruz
Sonia Cruz
Von Mark Cruz
John Cryan
Jonathon Crystal
Ronald Crystal
Anne-Claude Crémieux
Aldo Cróquer
Timea Csak
László Csanády
Gabor Csardi
Tibor Csendes
Renata Cserjesi
Tamas Cserkész
Davide Csermely
Jozsef Csicsvari
Gabor Csifcsak
Zoltán Csiki
Gabor Csucs
Miklos Csuros
Diego Cuadros
Rafael Cubas
Maria Vittoria Cubellis
Francisco Javier Cubero
Patricia Cubi-Molla
Francisco Cubillos
Philippe Cubry
Magali Cucchiarini
Andrea Cucco
Domenico Cucinotta
Francis Cucinotta
Andrea Cuconati
Predrag Cudic
Alex Gervacio Cuenca
Nicolás Cuenca
Andres Cuervo
Henar Cuervo
Luis Gabriel Cuervo
Alfonso Cuesta-Marcos
Alberto Cuesta
José Cuesta
Ramon Cueto
Daniel Cuevas
E. Cuevas
José Cuevas
Carlos Cueva
Marc Cuggia
Paraic O Cuiv
Baoshan Cui
Bianxiao Cui
Gaochao Cui
Guohong Cui
Hengmi Cui
Hong Cui
Honggang Cui
Hua Cui
Jiaolong Cui
Jing Cui
Jiujie Cui
Jiwei Cui
Jixin Cui
Juan Cui
Kehui Cui
Liwang Cui
Long Cui
Lun-Biao Cui
Peng Cui
Qiang Cui
Qinghua Cui
Ranji Cui
Ri Cui
Rutao Cui
Sheng Cui
Taixing Cui
Xiang-Shun Cui
Xiaobing Cui
Xiaojiang Cui
Xiaoyong Cui
Xingang Cui
Xu Cui
Yan Cui
Yanshan Cui
Yongyao Cui
Yu-Xin Cui
Yuan-Lu Cui
Yuehua Cui
Yukun Cui
Yun Cui
Zhenling Cui
Ziyou Cui
Zongbin Cui
Adam Cuker
Engin Cukuroglu
Jennifer Culbertson
Patrick Culbert
Jennifer Culhane
Ognjen Culic
Zoran Culig
Stéphane Cullati
Bryan Cullen
Kathleen Cullen
Mark Cullen
Paul Cullen
Lauren Culler
Brendan Culleton
Richard Culleton
Carleen Cullinane
Dominik Cullmann
Carsten Culmsee
Valeria Culotta
Patricia Culp
Martine Culty
Thibaut Culty
Dave Culver
Ana Cumano
A Cumberworth
Andrew Cuming
Jorden Cummings
Kevin Cummings
Molly Cummings
Vonda Cummings
Bruce Cumming
Graeme Cumming
Jonathan Cumming
Robert Cumming
Steve Cumming
Carolyn Cummins
Nathan Cummins
Philip Cummins
Scott Cummins
T Cumurcu
Vania Cuna
David Cundall
Jenny Cundiff
Angela Cunha
Carla Cunha
Eugénia Cunha
Evandro Cunha
Fernanda Cunha
Haydée Cunha
Luis Cunha
Pedro Cunha
Rivaldo Cunha
Tatiana Cunha
Thiago Cunha
Michael Cunliffe
Sebastien Cunnac
Jennifer Cunniff
Leslie Cunningham-Sabo
Adam Cunningham
Christopher Cunningham
Colm Cunningham
Craig Cunningham
David Cunningham
J. Cunningham
Kyle Cunningham
Lee Cunningham
Lisa Cunningham
Mark Cunningham
Mark O. Cunningham
Mary Cunningham
Patrick Cunningham
Solveig Cunningham
Susan Cunningham
Ornella Cuomo
Tom Cupedo
Rocío Cupeiro
John Cuppoletti
Andrea Cupp
Pierre Cuq
Marco Curado
Leonardo Curatti
Christine Curcio
Giuseppe Curcurù
Giulia Curia
Laura Curiel
Tyler Curiel
Ino Curik
Belinda Curley
Paul Curley
Patti Curl
Chester Curme
S. Curnow
maria Curotto de Lafaille
Joseph Curran
Lisa Curran
Michael Curran
Sean Curran
Mathias Currat
Chris Currey
Cameron Currie
Craig Currie
Laura Currie
Marian Currie
Peter Currie
Rob Currie
Thomas Currie
David Currow
Kristina Curry Rogers
Christine Curry
Daniel Curry
Jonathan Curry
Scott Curry
Timothy Curry
Antonio Currà
Margarita C. Currás-Collazo
Joseph Cursons
Silvia Curteanu
Catherine Curtin
Roy Curtiss III
Jeffrey Curtis
Kelly Curtis
Kevin Curtis
Lisa Curtis
Patrick Curtis
Randall Curtis
Tim Curtis
Tobey Curtis
Wayne Curtis
Antonio Curti
Thomas Curt
Jessica Cusato
SL Cushing
John Cushman
Michael Cusick
Sarah Cusick
Rosa Cusido
Christine Cuskley
Mathieu Cusson
Michel Cusson
James Custis
Ana Custodio
Anne Cust
Ceci Castilho Custódio
Ana Cusumano
Antonino Cusumano
Richard Cuthbert
Innes Cuthill
Luisa Cutillo
Simone Cutini
Cathy Cutler
Chris Cutler
Christopher Cutler
Michael Cutler
Sally Cutler
Scott Cutro
Paul Cutrufello
Leigh Cuttell
Asher Cutter
Gary Cutter
Ann Cuypers
Jack Cuzick
Salvatore Cuzzocrea
Maria Cvach
Erin Cvejic
Ales Cvekl
Mariusz Cycoń
Jaime Cyphert
Brian Cypher
Clemens Cyran
Dirk Cysarz
Lucette Cysique
Jason Cyster
Eddie Cytryn
Laszlo Czako
Daniel Czamanski
Georges Czaplicki
Peter Czarnecki
Christian Czech
Michael Czech
Boldizsar Czeh
Elena Czeizler
Bogdan Czerniak
Johannes Czernin
Gábor Czirják
A Czlonkowska
Henryk Czosnek
Michael Czubryt
Stefanie Czub
Urszula Czyzewska
Maria Czyzyk-Krzeska
Jan Czyzyk
Traci Czyzyk
Craig Czyz
Jaroslaw Czyz
Malgorzata Czyz
Klein C
Julio Cáceres
Rodrigo Cámara-Leret
Antonio Cámara
Lizbeth Cárdenas-Morales
David Cárdenas
Febe Elena Cázares
Jocelyn Céraline
Renata Cífková
Alex Córdoba-Aguilar
Fernando Cônsoli
Jessica Côte
Francine Côté
Jacques Côté
Patrice Côté
Mary D Groote
CARLA D'AGOSTINO
ANTONINO D'ASSORO
Marco D'Abramo
Valerie D'Acremont
Claudio D'Addario
Alessandra D'Addio
Federico D'Agata
Gregorio D'Agostino
Leonard D'Aiuto
Yuri D'Alessandra
Cecilia D'Alessio
David D'Alessio
Sandra D'Alfonso
Vânia D'Almeida
Andrea D'Alpaos
Mauro D'Amato
Martin D'Ambrosio
Manuela D'Amen
Gennaro D'Amico
Jessica D'Amico
Mariana D'Amico
Michele D'Amico
Simona D'Amore
Ilaria D'Angeli
Cecilia D'Angelo
Vincenzo D'Angiolella
Alessandro D'Annibale
Maurizio D'Antonio
Maria Rosaria D'Apice
Manolo D'Arcangelo
Helen D'Arceuil
Jeannine D'Armiento
Salvatore D'Arpa
Flavio D'Ascenzi
Fabrizio D'Ascenzo
Giuseppe D'Auria
Alessandro D'Ausilio
Joana da Costa D'Avila
Pier Paolo D'Avino
Antonio D'Avolio
Godwin D'Cunha
Lanfranco D'Elia
Mario Milco D'Elios
Michael D'Emic
Patrick D'Haese
Tina D'Hertefeldt
Rudi D'Hooge
William D'Hoore
Maurizio D'Incalci
Renata D'Inca
Brian D'Onofrio
Giuseppe D'Onofrio
Mirko D'Onofrio
John D'Orazio
Vito D'Orazio
Gabriella D'Orazi
Ivan D'Orso
Kevin D'Ostilio
Angela D'Rozario
Roshni D'Souza
Anthony D'Urzo
Ilenia D'errico
Patrik D'haeseleer
Matthias D'hooghe
Thomas D'hooghe
Jean Louis DACHEUX
DIPAK DASGUPTA
PARIMAL DAS
François DAUTRY
Damien DAVENNE
Denis DAVID
G. M. DAVIES
Carina DAlcante
PAULA DE MELO CAMPOS
Fabrizio DE VICO FALLANI
GUILLAUME DEFFUANT
JUAN DEGIUSEPPE
Brigitte DELEMER
Virginie DELIGNIÈRES-GANDEMER
THANH DELLINGER
Chloe DELMAS
Flore DEPEINT
CHARLES DERBY
Frédérique DESHAYES
Heidi DEWAR
Oscar DIAZ HORTA
Gregory DIck
Alexander DOBIN
Anthony DOHAN
YUPENG DONG
ELLIS DORETTE
ELENI DOTSIKA
Nassim DOUALI
Tarak DRISS
Emmanuel DROUET
Pradeep DUDEJA
Ben DUNN
Luc DUPUIS
Elodie DURAND
Xavier DUVAL
Zhen-Yu DU
Federico Da Settimo
Nicolas Da Silva
Weber Da Silva
Fábio DaMatta
Renato DaMatta
Marcel Daadi
Youssef Daali
Ira Daar
Ali Dabbagh
Francois Dabis
Amro Daboul
Wojciech Dabrowski
Marie Dacke
Andrew Dacks
Helen Dacres
Clifford Dacso
Laura Dada
Marco Dadda
Haleh Dadgostar
Soheil Dadras
Michael Dadswell
Payam Dadvand
Isaac Dadzie
Dirk Daelemans
Mat Daemen
Ted Daeschler
Elnour Dafeeah
Daniele Daffonchio
Kostas Dafopoulos
Amrita Daftary
Gaurang Daftary
Ron Dagan
Ruben Dagda
André Dagenais
Alain Dagher
Stefania Daghino
Niroshana Dahanayake
Anuradha Dahansekaran
Anupama Dahanukar
Albert Dahan
Michael Dahan
Nagib Dahdah
Aqil Daher
Madeleine Dahlbäck
Maik Dahlhoff
Amber Dahlin
Frank Dahlke
Kristina Dahlstrom
Maznah Dahlui
Andreas Dahl
Benny Dahl
Geoffrey Dahl
Gerhard Dahl
Marja-Liisa Dahl
Richard Dahl
Christian Dahmann
Hans-Uwe Dahms
Mohammad Dahrouj
Andreas Daiber
Courtney Daigle
Megan Dailey
Johanna Daily
Hemant Daima
Lidia Daimiel-Ruiz
Dayle Daines
Nick Dainiak
Vidyadhar Daithankar
Meena Daivadanam
Chia-Yen Dai
H.S Dai
HY Dai
Haibin Dai
Hong-Jie Dai
Huhe Dai
Jian Dai
Junbiao Dai
Junhu Dai
Kai Dai
Lei Dai
Mu-Shui Dai
Qiming Dai
Shao Dai
Shuan Dai
Tianhong Dai
Xi-Jian Dai
Yang Dai
Yao Dai
Yong Dai
Yu-cheng Dai
Yue Dai
Yun Dai
Yuyuan Dai
Zhengjia Dai
Zhifei Dai
Zhiyu Dai
Zhuozhi Dai
kr Dai
Azzeddine Dakhama
Aleksandar Dakic
Vasilis Dakos
Gajalakshmi Dakshinamoorthy
Jacob Dal Bianco
Paola Dal Cin
Jessica Dal Col
Francesco Dal Grande
Fabrizio Dal Moro
Felipe Dal Pizzol
Andrea Dal Pozzolo
Marinos Dalakas
Selvinaz Dalaklioglu
Chiraj Dalal
Koustuv Dalal
Sarang Dalal
Lokesh Dalasanur Nagaprashantha
Nejat Dalay
Ross Dalbey
Matthew Dalby
Jelle Dalenberg
Fredrik Dalerum
Sarah Dalesman
Allison Daley
Camila Dale
Jeremy Dale
Leslie Dale
Nicholas Dale
Russel Dale
Virginia Dale
Esther Dalfo
Ulrik Dalgas
Ertugrul Dalgic
Christine Dalgård
Nassim Dali-Youcef
Tina Dalianis
Ankur Dalia
Ronaldo J. D. Dalio
Enrico Dall'Ara
Luigi Dall'olmo
Rodrigo Dallacqua
Katiuscia Dallaglio
Jurandir DalleLucca
Martin Dallimer
Geesje Dallinga-Thie
Marchien Dallinga
Reinhard Dallinger
James Dalling
Robert Dallman
Rami Dalloul
Timothy Dall
Mario Dalmaso
Pablo Dalmasso
Tamas Dalmay
Danilo Daloso
Khidir Dalouk
Alexander Dalpke
Daniel Dalquen
Brian Dalrymple
Søren Dalsgaard
Alice Dalton
Brian Dalton
Bruce Dalton
Chris Dalton
John Dalton
Pamela Dalton
Paul Dalton
Polly Dalton
Steven Dalton
Susanne Dalton
Carla Daltro
Yogesh Dalvi
Ann Daly
Martina Daly
Norelle Daly
Benjamin Dalziel
Robert Dalziel
Dima Damen
Wim Damen
Cynthia K. Damer
Christopher Dames
Christian Damgaard
Jakob Damgaard
Francesco Damiani
A. Damiano
Fabrizio Damiano
Markus Damian
Javier Damián
Ivan Damjanov
Abdulla Damluji
Olaf Dammann
Reinhard Dammann
Kevin Damman
Melanie Dammhahn
Antje Damms-Machado
Oliver Damm
Eugen Damoc
Elsa Damonte
Petros Damos
Theodoros Damoulas
Steven Damo
Fredrick Damron
Gitte Dam
Jesse Dam
Bruno Damásio
Elise Dan Glauser
Goodarz Danaei
Jason Dana
Kelsey Dancause
David Dance
Antoine Danchin
Etienne Danchin
Andrew Dancis
T Danciu
Collet Dandara
Abhaya Dandekar
Satya Dandekar
Thomas Dandekar
Lalit Dandona
Sonny Dandona
Maura Dandri
Madhavi Dandu
Rickard Danell
Isabella Danel
Richard Daneman
Firouz Daneshgari
Nazila Daneshjou
Roxana Daneshjou
Hamid Daneshvar
Kaveh Daneshvar
Cesare Danesino
Thien Thanh Dang-Vu
Frida Dangardt
Sadikshya Dangi
Emily Dangremonde
Hong Dang
Ruihua Dang
Shaonong Dang
Nika Danial
Aurora Daniele
Gennaro Daniele
Tim Daniell
Moise Danielpour
Anne Danielsen
Else Danielsen
Brent Danielson
Jared Danielson
Alan Daniels
Camille Daniels
Joseph Daniels
Karen Daniels
Mark Daniels
Rolf Daniels
Savel Daniels
Troy Daniels
Chantel Daniel
Christel Daniel
Hannelore Daniel
Hans-Dieter Daniel
Kenyon Daniel
Peter Daniel
Steven L. Daniel
Volker Daniel
Michael Danilenko
Ludmila Danilova
Alexey Danilov
Jaroslaw Daniluk
Jose Daniotti
Maximilien Danisch
Jan Dankbaar
David Dankort
Alex Danna-Dos-Santos
Richard Dannenberg
Joanne Dannenhoffer
Una Danner
Bettina Dannewitz
Udo Dannlowski
Ng Danny Wang-Kit
James Danoff-Burg
Roberto Danovaro
Jan Danser
Filipe Dantas-Torres
Ana Paula Dantas
Tiago Dantas
Mark Danta
Nico Dantuma
Benjamin Dantzer
Heather Danysh
Ippeita Dan
Blami Dao
Han Daphne
Alexandros Daponte
Leonardo Dapporto
Derek Dapp
Elena Daprati
Frederic Darboux
Isabelle Darboux
Ian Darby
Francois Darchen
Valérie Dardalhon
Tanya Darden
Marie-Laure Darde
Christopher Dardick
Andrea Dardis
Mohammad Daremipouran
Andrew Dare
Costel Darie
Chris Darke
John Dark
Michael Dark
Diane Darland
Victor Darley-Usmar
Emily Darling
Eric Darling
Gail Darling
JA Darling
Thomas Darling
Dominique Darmaun
Michael Darmon
Sylvain Darnet
Sébastien Darras
Veerle Darras
Majid Darroudi
David Darr
Alwyn Dart
Lancia Darville
Sam Darvishi
Sirwan Darweesh
Altaf Dar
José-Antonio Daròs
Jayasri Das Sarma
Sapna Das-Bradoo
Biplab DasGupta
Venkata Ramesh Dasari
Vinod Dasa
Nathan Dascal
Sander Daselaar
Jeremy Dasen
Anindya Dasgupta
Indranil Dasgupta
Partha Dasgupta
Piyali Dasgupta
Sharoda Dasgupta
Subhamoy Dasgupta
Swagata Dasgupta
Aditya Dash
Debasis Dash
Prasanta Dash
Rupesh Dash
Srikanta Dash
Stella Daskalopoulou
Georgi Daskalov
Kanchon Dasmahapatra
Maheshi Dassanayake
Saeed Dastgiri
Ravi Dasu
Abhijit Das
Adrian Das
Anath Das
Anindita Das
Aparup Das
Aruneema Das
Arup Das
Arupratan Das
Asmita Das
BHUDEV Das
Bhabatosh Das
Bhaskar Das
Chittaranjan Das
Dasarathi Das
Gokul Das
Gürbüz Das
Jayajit Das
Jayanta Das
Joydip Das
Manasmita Das
Payel Das
Pranab Das
RK Das
Rahul K. Das
Raibatak Das
Raj Das
Rashmi Das
Ronnie Das
Sabyasachi Das
Sandeep Das
Saumitra Das
Shamik Das
Siba Das
Sovan Das
Subhasis Das
Sudipto Das
Sulagna Das
Suman Das
Swadesh Das
Tapan Das
Undurti Das
Utpal Das
Vaskar Das
Manuel Datiles
Lawrence Datnoff
Arnab Datta
Asis Datta
Atin Datta
Hia Datta
Kamal Datta
Kausik Datta
Kaustubh Datta
Malabika Datta
Prasun Datta
Pratik Datta
Sandipan Datta
Swapan K. Datta
Emanuela Dattolo
Olivier Dauchot
Nicolas Daudet
David Daude
Michel Daudon
Eric Daudé
Mads Daugaard
Valerie Dauge
Alan Daugherty
Ana Daugherty
Patrick Daugherty
Martine Daujat-Chavanieu
Fábio Daumas Nunes
Martin Daumer
Oliver Daumke
Guenther Daum
Moritz Daum
Robert Daum
Severin Daum
Marie-Christine Daunay
Virginie Dauphinot
Marco Dauriz
Zbyszek Dauter
Nathalie Dautin
Brigitte Dauwalder
Albert Davalos
Deana Davalos
Liliana Davalos
Rafael Davalos
Jean-Luc Daval
Anthony Davenport
Jon Davenport
Lisa Davenport
Miles Davenport
Gail Davey
Hazel Davey
Noelie Davezac
Bhuvanesh Dave
Joel Dave
Vrushank Dave
Tamas David-Barrett
Sandra Davidge
Maria Davidich
Jules Davidoff
Laetitia Davidovic
Ori Davidov
Amy Davidow
David Davido
Alan Davidson
Alec Davidson
Ana Davidson
Beverly Davidson
Brian Davidson
Donald Davidson
Doug Davidson
Elizabeth Davidson
Fordyce Davidson
Howard Davidson
Kathryn Davidson
Mercy Davidson
Nicholas Davidson
Rebecca Davidson
Keith Davids
AUGUSTINE David
Aaron David
Bruno David
Clement David
Hoelzle David
Hume David
Isabel David
Jean David
Jean-Philippe David
Jean-Pierre David
John David
Leonor David
Meckes David
Michael David
Olivier David
Robert David
S. David
Sacks David
Sam David
Stokoe David
Valentin David
laurent David
Rob Davies-Colley
Andrew Davies
Anna Davies
Benjamin Davies
Bryan Davies
Christopher Davies
David Davies
Helen Davies
Jamie Davies
Jane Davies
Joanna Davies
John Davies
Jonathan Davies
Keith Davies
Mary-Ann Davies
Neil Davies
Paul Davies
Peter Davies
Sarah Davies
Scott Davies
Sean Davies
Tilmann Davies
Toby Davies
Trevor Davies
Wayne Davies
Andrew Davie
James Davie
Judy Davie
Jean-Luc Davignon
Anne-Marie Davila
Jaime Davila
Nicholas Davis-Poynter
Andrew Davison
John Davison
Adam Davis
Adrian Davis
Aileen Davis
Alissa Davis
Andrew Davis
Ben Davis
Brian Davis
Catherine L. Davis
David Davis
Don S. Davis
Elysia Davis
Ian Davis
J. Lucian Davis
Janet Davis
Jennifer Davis
Jenny Davis
Jerry Davis
John Davis
Katrina Davis
Keith Davis
Linda Davis
Lisa Davis
Margaret Davis
Mark Davis
Mary Davis
Matthew Davis
Melissa Davis
Michael Davis
Mikel Davis
Nick Davis
Oliver Davis
Paul Davis
Peter Davis
R. Davis
Randall Davis
Reed Davis
Richard Davis
Robert Davis
Scott Davis
Scott C. Davis
Seth Davis
Stacy Davis
Stephen Davis
Thomas Davis
Trevor Davis
Wellington Davis
William Davis
Hendrik Davi
Bazbek Davletov
Katherine Davoli
Marina Davoli
Roberta Davoli
Horvatic Davor
Julia Davydoba
Dmitri Davydov
Dimitry Davydow
Alice Davy
Philip Davy
Simon Davy
Ian Dawes
Piers Dawes
Stephanie Dawes
R. Kelly Dawe
Robert Dawe
Igor Dawid
Suzanne Dawid
Kathryn Dawkins
Halima Dawood
Munqith Dawood
Rajinder Dawra
Alistair Dawson
Andrew Dawson
David Dawson
Jesse Dawson
John Dawson
Kenneth Dawson
Michael Dawson
Pamela Dawson
Rodney Dawson
Wayne Dawson
lisa Dawson
Mohamed Daw
Aaron Day-Williams
Saravanan Dayalan
Sanjana Dayal
Selvadurai Dayanandan
Galato Dayani
Eran Dayan
Franck Dayan
Natalie Dayan
Michelle Daya
Alexandre Dayer
Pierre Daye
Andy Daylchuk
Paul Dayton
Anil Day
Brad Day
Cheryl Day
Christopher Day
J. Day
Patricia Day
Regina Day
Richard Day
Tovah Day
Yuan-Ji Day
Jean-Eudes Dazard
Juan Daza
Carmelo Dazzi
Yang Da
Antonella De Angelis
Katia De Angelis
Maria De Angelis
Carlos De Angelo
Gregory De Angelo
Jean-P De Bandt
Paul De Barro
Louis De Beaumont
Fred De Beer
Anna De Benedetto
Piergiuseppe De Berardinis
Daniela De Biase
Fabio Vittorio De Blasio
Jan De Bleecker
Gudrun De Boeck
Patrick De Boever
Xavier De Bolle
Raquel De Boni
Thales De Brito
Nancy De Briyne
Angela De Bruin
Stefanie De Buyser
Raffaele De Caro
Daniel De Carvalho
Kenia De Carvalho
Benny De Cauwer
Carlo Nicola De Cecco
Loretta De Chiara
Olivier De Clerck
Laurens De Cocker
Flora De Conto
Paolo De Coppi
Ayesha De Costa
Kaat De Cremer
Reginald De Deken
Philippe De Deurwaerdere
Peter Paul De Deyn
Manlio De Domenico
Fernanda De Felice
Mario De Felice
Giancarlo De Ferrari
Maria Laura De Filippis
Carlotta De Filippo
Lucia De Florio
Lucia De Franceschi
Ángel De Frutos
Bart De Geest
Beatrice De Gelder
Chiara De Girolamo
Joseph De Gisi
Robin De Graaf
Sammy De Grave
Ennio De Gregorio
Friedl De Groote
Piet De Groot
Lieuwe De Haan
Lucia De Haene
Marc De Hert
Magdia De Jesus
Marien De Jonge
David De Jong
Ingrid De Jong
Peter De Jong
Pim De Jong
Armah De La Cruz
Leonardo De La Fuente
Sebastian De La Fuente
Richard De La Garza
Paul De Lay
Peter De Leeuw
Paolo De Los Rios
Alessandro De Luca
Antonio De Luca
Giancarlo De Luca
Mariacristina De Luca
Paula De Luca
Vincenzo De Luca
Anthony De Lucca
Alexander De Luna
Moniek De Maat
Tim De Maayer
Antonio De Maio
Gian Marco De Marchis
Carine De Marcos Lousa
Arianna De Marco
Maria Alessandra De Marco
Maria De Marsico
Kristine De Martelaer
Andrea De Martino
Valeria De Mello Coelho
Joelma De Mesquita
Mandi De Mestre
Marc De Meyer
Tim De Meyer
Pierre De Meyts
Jan De Mey
René De Mot
Pasquale De Nardo
Albert De Neeling
Gilberto De Nucci
Boel De Paepe
Giada De Palma
Luigi De Palma
Michele De Palma
Paolo De Paoli
Vilfredo De Pascalis
Giovanni De Pergola
Vanesa De Pietri
Veronica De Pino
Cristiano De Pittà
Dominique De Quervain
Nick De Regge
Dirk De Ridder
Luisa De Risio
Annelies De Roissart
Giusseppe De Rosa
Robert De Rose
Anita De Rossi
Marina De Rui
Juan De Sanctis
Vincenzo De Santis
Kristof De Schutter
Stefano De Servi
Amila De Silva
Giustina De Silvestro
Alfonso De Simone
Sara De Simoni
Stefaan De Smet
Erika De Sousa
Cristiane De Souza Carvalho
Alessandra De Souza
Diogo De Souza
Gustavo De Souza
Anthony De Soyza
Ward De Spiegelaere
Bart De Spiegeleer
Diego De Stefani
Alfonso De Stefano
Laercio De Stefano
Bart De Strooper
Xavier De Tiège
Andre De Troyer
Pascal De Tullio
Clara De Vega
Lieven De Veylder
Marco De Vivo
Dirk De Vos
John De Vos
Maarten De Vos
Hugo De Vuyst
Luc De Vuyst
Jonas De Vylder
Rosemarie De Weirdt
Aaike De Wever
Pierre De Wit
Chris De Zeeuw
André Luiz do Vale De Zoppa
Luis De la Maza
Catherine De waele
Marzia De-Lucia
Ana Cecilia De-Oliveira
David De-Pomerai
Salvatore De-Simone
Kristen DeAngelis
Margaret DeAngelis
Kasey DeAtley
Bryann DeBeer
Seth DeBolt
Lisa DeBruine
Jason DeBruyne
Gregory DeCelles
Simon DeDeo
Jaquelin DeFaveri
Kathryn DeFea
Louis DeFelice
Javier DeFelipe
Victor DeFilippis
Emily DeFranco
Jason DeFreitas
Ralph DeFronzo
VA Jr DeGennaro
Michael DeGiorgio
Kees DeGraaf
Timothy DeGrado
David DeGraff
Gloria DeGrandi-Hoffman
Fred DeGraves
Joe DeGutis
Kim DeKeersmaecker
James DeLany
April DeLaurier
Frank DeLeo
Matthew DeLisa
Allison DeLong
Edward DeLong
Nick DeLuca
William DeLuca
Ricardo DeMarco
Alfred DeMaria
Thomas DeMarse
Diogo DeMartini
Angelo DeMarzo
Deeptankar DeMazumder
Simon DeMeyer
Matthew DeMichele
Sharon DeMorrow
R. William DePaolo
Michael DePriest
Keith DeRuisseau
Melissa DeRycke
David DeSante
Jeremy DeSilva
JS DeSousa
Og DeSouza
Renaud DeTayrac
Travis DeVault
Linda DeVeaux
Arthur DeVries
Chris DeZeeuw
Robert Deacon
Janine Deakin
Eszter Deak
Terrence Deak
Caroline N Dealy
Dennis Dean, II
Windy Dean-Colomb
Kevin Deane
Rashid Deane
John Deanfield
Christopher Dean
Elizabeth Dean
John Dean
Jonathan Dean
Lorraine Dean
Mason Dean
Matthew Dean
Michael Dean
Philip Dean
Don Dearborn
Eleanor Deardorff
Julianna Deardorff
M Dearing
M. Denise Dearing
James Dear
Joseph Deasy
Chitrita DebRoy
Dominique Debanne
Stephen Deban
Laurent Debarbieux
Florence Debarre
Klaus-Michael Debatin
Bisrat Debeb
Jan Debeij
Gurmesa Debelew
Thomas Debener
Gudrun Debes
Najet Debili
Marc Debled
Anjan Debnath
Tom Deboer
Karin Deborst
Daniel Debouck
A Debourgogne
Alain Debrabant
Thomas Debray
Didier Debroas
Robert Debuchy
Zeger Debyser
Devdutta Deb
Bettina Debû
Thibaud Decaens
Hélène Decaluwe
Nick Decesare
Ralf Dechend
Peter Dechent
Sergio Decherchi
Koen Dechering
Heinz Decker
Jared Decker
Thomas Decker
Hans Deckmyn
Anne Emilie Decleves
Eric Decloedt
Xavier Declèves
Charlotte Decock
Frederik Deconinck
Laurene Deconinck
Isabelle Decosterd
Anabelle Decottignies
Heather Decot
Axel Decourtye
Veronique Decroocq
Paolo Decuzzi
Safia Deddouche
Franck Dedeine
Karin Dedek
Simon Dedeo
Konstantin Dedes
Stefanie Dedeurwaerdere
Gayle Dede
Shoukat Dedhar
Martin Dedicoat
Stephane Dedieu
Dan Dediu
Elena Dedkova
Jonathan Deeds
Jeroen Deegens
Cornelia Deeg
H Joachim Deeg
Mark Deeg
Rosalia Deeken
John Deeks
Denis Deeming
Michael Deem
Elissa Deenick
Gagan Deep
Cassandra Deering-Rice
Anne Dee
Michael Dee
Patricia Defechereux
Armin Deffur
Paola Defilippi
Tom Defoirdt
Dieter Deforce
Emmanuel Defossez
Francis Degache
Massimo Degano
Franziska Degenhardt
Hans Degens
Gisela Degen
Ala-Eddine Deghmane
Mauro Degli Esposti
Andrew Degnan
Bernard Degnan
Patrick Degnan
Sandie Degnan
Francesca Degrassi
Jan Degryse
Shinji Deguchi
Y Deguchi
Benjamin Dehay
Faramarz Dehghani
Hesam Dehghani
Morteza Dehghani
Mahshid Dehghan
Stefan Dehmel
Matthias Dehmer
Katharina Dehnen-Schmutz
Guido Dehnhardt
Catherine Dehon
Ahmad Dehpour
Alessandra Dei Cas
Amos Deinard
Stacie Deiner
Nina Deisig
Matthew Deitch
Annemie Deiteren
Kirk Deitsch
Annick Dejaegere
Lien Dejager
Elisabetta Dejana
Jerome Dejardin
Alain Dejean
Tony Dejean
Gregory Dekaban
Ranjan Deka
Rachel Dekel
Sharon Dekel
Itaru Dekio
Bas Dekkers
Jack Dekkers
Aldo Dekker
Andre Dekker
John Dekker
Joost Dekker
Tessa Dekker
Andrzej Dekundy
Fabio Del Ben
Jose Del Campo
Marco Del Chiaro
Kleber Del Claro
Valeria Del Coco
Juan Del Coso
Stefano Del Duca
Andrea Del Fattore
Marina Del Fiacco
Francesco Del Galdo
Federico Del Gallo
Charo Del Genio
Cosimo Del Gratta
Federica Del Monte
Nicoletta Del Papa
Borja Del Pozo Cruz
Dominic Del Re
Alberto Del Rio
Silvia Del Ry
Ricardo Del Río
Ricardo Del Sol
Lorenzo Del Sorbo
Israel Del Toro
Juan Del Valle
Luis Del Valle
Sara Del Valle
Kleber Del-Claro
Stephen DelGrosso
Amanda G. DelVecchia
Jean Delabar
Jacques Delabie
Patrice Delafontaine
Marcel Delaforge
Ivana Delalle
Paul Delamater
Pierre Delanaye
Nathaniel Delaney-Busch
David Delaney
Deborah Delaney
Martha A. Delaney
Meghan Delaney
Sven Delaney
Etienne Delannoy
Matthew Delano
Paul Delano
Mary Delany
Pierre Delaplace
Cecile Delarasse
Rosilene Delariva
Jacques Delarue
Marianne Delarue
Martin Delatycki
Pierre-Marc Delaux
Benedicte Delaval
Luis Delaye
Frederic Delbac
Kim Delbaere
Juliana Delben
Lea Delbridge
Pablo Delclós
Cecile Delcourt
Johann Delcourt
Jean-Guy Delcros
Louise Deldicque
Henri-Jacques Delecluse
James Delehanty
Michela Deleidi
Lucie Delemotte
Philippe Delepelaire
Loic Deleyrolle
Marie-Hélène Delfau-Larue
Ralph Delfino
Frederick Delfin
Rafael Delgado y Palacios
José Delgado-García
Cynthia Delgado
Mario Delgado
Mónica Delgado
Susana Delgado
Victoria Delgado
Nathalie Delgehyr
Greg Delgoffe
Tammo Delhaas
Manny Delhaize
Joy Delhanty
Eric Delhez
Céline Delierneux
Didier Delignieres
LIU Delin
Brian Delisle
Jean-Sébastien Delisle
Vanessa Delisle
Evangelos Delivopoulos
Mária Deli
Carolin Delker
Don Delker
Flavio Dell'Acqua
Mario Dell'Agli
Lucia Dell'Anna
Patrizia Dell'Era
Silvia Della Bella
Chiara Della Libera
Serena Della Pina
Fulvio Della Ragione
Camilla Della Torre
Sara Della Torre
David Della-Morte
Paolo Dellabona
Graham Dellaire
Giorgio Dellarocca
Christian Delles
Michael Dellinger
Markus Delling
Cosma Dellisanti
A-Lee Dellon
Evan Dellon
Françoise Dellu Hagedorn
Anthony Dell
Christine Delmaire
Mario Delmar
Bernard Delmas
Dominique Delmas
Patrick Delmas
Giovanni Delogu
Thomas Delong
Jerome Delon
Bruno Delord
Gerald Delorenze
Mauro Delorenzi
Bruno Delorme
Philippe Deloron
Sue Delos
Regine Delourme
Cyrille Delpierre
Sylvain Delplanque
Michel Delseny
Neal Deluca
Wim Delva
Alfred Delville
Eric Delwart
Cécile Delémont
Samia Demachki
Gérard Demangeat
Charmaine Demanuele
Tigst Demeke
Barbara Demeneix
Caroline Demeret
Cecilia Demergasso
Athena Demertzi
Joe Demer
Linda L. Demer
Anthony Demetris
Zsolt Demetrovics
Vadim Demidchik
Aicha Demidem
Yuri Demidenko
Oleg Demidov
Sylvie Demignot
Claire Demiot
Ayca Demirel Özel
Shaban Demirel
Ihsan Ekin Demir
Michael Demkowicz
Ryan Demmer
Todd Demmy
Philip Demokritou
Fabio Demontis
Kathryn Demos
Bruce Demple
Yvonne Dempsie
Robert Dempski
Kathryn Demps
Sylvie Demurger
Angelo Demuro
Elisa Demuru
Svitlana Demyanets
Ruud Den Hartigh
Erick Denamur
Janet Denbeigh
Katherine Denby
Norbert Dencher
Nandini Dendukuri
Melissa Denecke
T Denecke
Benjamin Deneen
Ernest Denerville
Adam Denes
Cheng Dengfeng
Vanina Dengler
Viola Dengler
Aihua Deng
An-Mei Deng
Cecilia Deng
Cheng Deng
Daiyong Deng
Furong Deng
Haiteng Deng
Haiyou Deng
Han-Bing Deng
Hongyu Deng
Jie Deng
Jiehui Deng
Jiong Deng
Jun Deng
Junjun Deng
Lei Deng
Liang Deng
Lih-Wen Deng
Lingxiao Deng
Minghua Deng
Qi Deng
Qihong Deng
Shaoli Deng
Tao Deng
Ting Deng
Wei Deng
Weihong Deng
Wen Deng
Wenjun Deng
Win-ping Deng
Wu-Min Deng
Xianbao Deng
Xiao-Geng Deng
Xin Deng
Xinyang Deng
Xinzhu Deng
Xuemei Deng
Yibin Deng
Ying Deng
Yiqun Deng
Yong Deng
Youping Deng
Yue Deng
Zaichun Deng
Zhanao Deng
Zhenzhou Deng
Zhuyun Deng
Zi Hui Deng
Ziniu Deng
Jim Denham
Mark Denham
Tim Denham
David Denhardt
Justin Denholm
Catherine Denicourt
Petra Denig
Fiona Denison
Cecile Denis
Olivier Denis
Eric Denkers
Chadrick Denlinger
Loren Denlinger
Stuart Denman
Robin Dennell
Joachim Denner
Larry Denner
Patricia Denning
Philip Dennison
Ann Dennis
James Dennis
John Lawrence Dennis
Metzger Dennis
Bryan Denny
Lynette Denny
Tim Denny
christophe Denoyelle
Mathieu Denoël
Nancy Denslow
Tom Denson
Francesco Dentali
Daniel Dentillo
Jerod Denton
Kate Denton
Alexander Dent
Daisy Dent
Dee Denver
Martin Denvir
Damiaan Denys
Paul Deny
Charlotte Deogan
Poonamjot Deol
Mahendra Deonarain
Abhinhadan Deora
Rajendar Deora
Sebastian Deorowicz
Ravinesh Deo
Baptiste Depalle
Antoine Depaulis
Frantz Depaulis
Martial Depczynski
Philippe Depeille
Vania Luiza Deperon Bonato
Adrien Depeursinge
Amaicha Depino
Peter Deplazes
Marion Depla
Marcel Deponte
Inge Depoortere
Stephen Deppen
Reinhard Depping
Sofie Deprins
Bertrand Deputte
Sylvie Dequin
Clio Der Sarkissian
Andre Der-Avakian
Celine DerMardirossian
Mohammad Derakhshan
Nazanin Derakhshan
Colin Deransart
Wim Derave
Wilbert Derbigny
Jonathan Derbridge
Keith Derbyshire
Myra Derbyshire
Andrea Deregibus
Imre Derenyi
Sherry Deren
Tobias Derfuss
Evelyna Derhovanessian
Ludovic Deriano
Amare Deribew
Benoit Derijard
Marco Deriu
irina Derkatch
Craig Derkay
Pascal Derkinderen
Eske Derks
Eleonora Derlindati
Veronique Dermauw
Wannes Dermauw
Birgit Derntl
Giuseppe Derosa
Ophelia Deroy
José Derraik
Angelo Derrico
Gerardino Derrico
Derrick Derrrick Silove
Isabelle Derré
Nikolaos Dervisis
Matthias Derwall
Kathleen Derwin
Sylviane Derzelle
Geoff Der
Don Des Jarlais
Thomas Desaive
Bhawanisingh Desai
Kaushik Desai
Rutvik Desai
Shraddha Desai
Shruti Desai
Tejas Desai
Mauro Desanti
Jean-Francois Desaphy
Betty Descamps
Sébastien Descamps
Nick Deschacht
Jacqueline Deschamps
Peter Deschamps
Thibault Deschamps
Georges Deschenes
Christina Deschermeier
James Deschner
Karl Desch
Albert Descoteaux
Kristin Descovich
Vianney Descroix
Jean-Claude Desenclos
Luca Deseri
Kristof Deseure
David Deshazer
Lalit Deshmukh
Michael Deshotel
Abhishek Deshpande
Ani Deshpande
Anjali Deshpande
Deepak Deshpande
Gopikrishna Deshpande
Nandini Deshpande
Siddharth Deshpande
Smita Deshpande
Vincenzo Desiderio
Giovambattista Desideri
Robert Desimone
Yves Desjardins
Andrea Deslandes
Gaëtan Deslee
Tom Desmet
Ed Desmond
Matthew Desmond
Nicola Desmond
Ronan Desmond
Franck Desmoulin
Emma Despland
Thomas Desplantez
Gilles Despouy
Philippe Desprès
Andre Desrochers
Mahalia Desruisseaux
Scott Dessain
Carmen Dessauer
Ram Dessau
David Desseauve
Patrick Dessein
Ulrich Desselberger
Andrea Dessen
Daniele Dessi
Adey Desta
Jeffrey Destefano
Giovanni Destro Bisol
Mickaël Desvaux
Ludovic Desvignes
Thomas Desvignes
Renu Deswal
Roger Detels
Philippe Deterre
Anne Detjen
Michael Detmar
Rob Detmers
Susan Detmer
Vincent Detours
John Detre
Robert Dettman
Corrella Detweiler
Christopher Detzel
Lorena Deuker
Ruud Deurenberg
Michael Deuschle
Ariel Deutch
Hannes Deutschmann
Clifford Deutschman
Stéphanie-Marie Deutsch
Edgar Deu
Marie Devaine
Kishor Devalaraja-Narashimha
Davangere Devanand
Bryan Devan
Bharat Devapatla
Timothy Devarenne
Jean-Marc Devaud
Alain Devault
Frédéric Devaux
Pallavi Devchand
Jose Devega
Marty Deveney
Philip Devereaux
Barry Devereux
Denise Deverts
Pierre Deviche
Meenakshi Devidas
Philippe Devillier
Amy Devine
Angela Devine
Dana Devine
Eric Devine
Gregor Devine
Giuseppe Devito
Anandita Devi
Rukumani Devi
Brecht Devleesschauwer
Angela Devlin
Joanne Devlin
Alison Devonshire
Aaron Devor
Daniel Devor
David Devos
Marcella Devoto
Mariano Devoto
Bart Devreese
Mathias Devreese
Sandesh Dev
Laurence Dewachter
Alison Dewald
Ryan Dewall
Benjamin Dewals
Andrew Dewan
Gourab Dewan
Puneet Dewan
Carolyn Dewa
Megan Dewdney
Ye Dewei
Forbes Dewey, Jr.
Michael Dewey
Mark Dewhirst
Sarah Dewhirst
Grant Dewson
Jeroen Dewulf
Sergey Deyev
Michael Deyholos
David Deyle
Feza Deymeer
Antu Dey
Bijan Dey
Madhusudan Dey
Michelle Dey
Prakash Dey
Pranab Dey
Prasenjit Dey
Ranadhir Dey
Sanjit Dey
Satyahari Dey
Sudhansu Dey
Mari Dezawa
Camille Dezecache
Charlene Dezzutti
Debashree De
Rajat De
Sachinandan De
Subhajyoti De
Sukanya De
Wei De
Liladhar Dhakal
Rajat Dhakal
Santosh Dhakal
Anandika Dhaliwal
Perry Dhaliwal
Satvinder Dhaliwal
Shayesta Dhalla
Mukesh Dhamala
Govindarajan Dhanasekaran
Saravana Mohan Dhanasekaran
Perundurai Dhandapany
Rajagopal Dhar Chakraborty
Dharani Dharani Hapangama
Ramamurthy Dharani
Ashutosh Dharap
Surajit Dhara
Ashwin Dharmadhikari
Rohan Dharmakumar
BG Dharmanand
Palitha Dharmawardhana
Vikas R Dharnidharka
Animesh Dhar
Debanjan Dhar
Monica Dhar
Archana Dhasarathy
Sangeeta Dhaubhadel
Arunkumar Dhayalan
Marc Dhenain
Mukesh Dherani
Baljean Dhillon
Navneet Dhillon
Paul Dhillon
Preet Dhillon
Ramesh Dhiman
Sourabh Dhingra
Ranjita Dhital
Yatin Dholakiai
André Dhondt
Stijn Dhondt
Gurtej Dhoot
Mehul Dhorda
Harshil Dhruv
Santosh Dhule
Emily Dhurandhar
Giuliano Di Baldassarre
Mauro Di Bari
Giulietta Di Benedetto
Iole Di Capua
Dino Di Carlo
Carla Di Caudo
Enrico Di Cera
Mariachiara Di Cesare
Patricia Di Ciano
Riccardo Di Clemente
Julie Di Cristofaro
Marina Di Domenico
Tomás Di Domenico
Mirko Di Febbraro
Valentina Di Felice
Martina Di Fonzo
Marta Di Forti
Mauricio Di Fulvio
Stefania Di Gangi
Claudia Di Giacomo
Filippo Di Giovanni
George Di Giovanni
Massimo Di Giulio
Antonino Di Iorio
Biagio Di Iorio
Vincenzo Di Lazzaro
Fabio Di Lisa
Manuela Di Lorenzo
Patricia Di Lorenzo
nicolas Di Lorenzo
Alessio Di Luca
Dario Di Luca
Massimo Di Maio
Lucia Di Marcotullio
Elena Di Martino
Maria Teresa Di Martino
Vincenzo Di Marzo
Giuseppe Di Massa
Tiziana Di Matteo
Franca Di Meglio
Lee Di Milia
Enrico Di Minin
Francesca Di Nunzio
Santo Di Nuovo
Margherita Di Paola
Rosa Di Paola
Antonello Di Paolo
Dr.Therese Di Paolo
Giuseppe Di Pasquale
Cecilia Di Pentima
Ambra Licia Di Prima
Francesco Di Raimondo
Gianfranco Di Renzo
Laura Di Renzo
Maria Flavia Di Renzo
Francesco Di Russo
Antonio Di Sabatino
Roberto Di Santo
Stefano Di Santo
Salomone Di Saverio
Francesco Di Serio
Leandro Luigi Di Stasi
Francesco Di Virgilio
Giovanni Di Virgilio
Giovanni Di Zenzo
Pietro Di fazio
Justin DiAngelo
Emanuel DiCicco-Bloom
Paul DiCorleto
Christine DiDonato
Joseph DiDonato
Matthew DiFranco
Ryan DiGaudio
Michelle DiGiacomo
Joseph DiGrazia
David DiLillo
Peter DiMaggio
Daniel DiMaio
Joseph DiMario
Vincenzo DiMarzo
Fred DiMenna
Mauro DiNuzzo
Richard DiPaolo
Nick DiPatrizio
C. DiPersio
Keith DiPetrillo
Luisa DiPietro
Concetta DiRusso
Johanna DiStefano
Giacomo DiTullio
Paul DiZio
Luca Di_Tommaso
Vasile Diaconu
George Diallinas
Gayo Diallo
Vasileios Diamantis
Andreas P Diamantopoulos
Luis Diambra
Adele Diamond
David Diamond
Gill Diamond
Lisa Diamond
Marc Diamond
Michael Diamond
Scott Diamond
Marco Diana
Grigory Dianov
Honglu Diao
Xianmin Diao
Bassirou Diarra
Moussa Diarra
Alberto Diaspro
Casimiro Dias
George Dias
Jonathan Dias
João Félix Dias
João Miguel Dias
Maria Celeste Dias
Pedro Dias
Sergio Dias
Sonia Dias
Georges Diatta
Dimitri Diavatopoulos
Antonio Diaz Espejo
Ramon Diaz-Arrastia
Moises Diaz-Cabrera
Cecilia Diaz-Castelazo
Cesar Diaz-Garcia
Albert Diaz-Guilera
Miguel Diaz-Hernandez
Patricia Diaz-Rodriguez
Pedro Diaz-Vivancos
Ramon Diaz-arrastia
Deborah DiazGranados
Francisco Diaz
Gabriel Diaz
Julio Diaz
Lorenza Diaz
Marina Diaz
Patricia Diaz
Ibrahima Dia
Sulayman Dib-Hajj
Payam Dibaj
Christian Dibble
Katharine Dibb
Charna Dibner
David Dichek
Wolfgang Dichtl
Joseph Dickens
Erin Dickerson
Harry Dickerson
Ian Dickerson
Stephan Dickert
Adam Dicker
Aaron Dickey
Burton Dickey
Jeffrey Dickhout
David Alexander Dickie
John Dickie
Amanda Dickinson
Hayley Dickinson
J. Dickinson
Joanne Dickinson
Nicholas Dickinson
Tim Dickinson
Benjamin Dickins
Thomas Dickins
Christopher Dickman
Thomas Dickmeis
Alassane Dicko
Jeroen Dickschat
Mark Dickson
Phillip Dickson
Robert Dickson
Alec Dick
Fred Dick
Jeffrey Dick
Nyaz Didehbani
Robert Didham
Claude Didierjean
Le gall Didier
Sean Didion
Birk Diedenhofen
Sven Diederichs
Kai Diederich
Marc Diederich
Wibke Diederich
Julia Diegelmann
Bassani Diego
Ferran Diego
Mantovani Diego
Anna Mae Diehl
Philipp Diehl
Robert Diehl
William Diehl
Maximilian Diehn
Susanne Diekelmann
Daniel Diekema
Casey Diekman
Joseph Dieleman
Nicky Dieleman
Arne Dielis
Roland Diel
Igor Diemberger
Jeremy Diem
Hans-Christoph Diener
Markus Diener
Zoltan Dienes
Rodrigo Dienstmann
Helmut Diepolder
Arjan Diepstra
Ron Diercks
Brenda Diergaarde
Kai Dierkes
Sarah Diermeier
Mara Dierssen
Rhodri Dierst-Davies
Anne Diers
Anne R Diers
Kersten Diers
Pievani Dietelmo
Daniela Dieterich
Marianne Dieterich
W Dieterich
Kevin Dieter
Kai Diethelm
Gregory Dietl
Paul Dietl
Alexander Dietrich
Christopher Dietrich
Janan Dietrich
Lars Dietrich
Olaf Dietrich
Petra Dietrich
Kirsten Dietze-Schwonberg
Steffen Dietzel
Ralf Dietzgen
Bernhard Dietzschold
David Dietz
Antoni Diez Noguera
Stephanie Diezmann
Beatriz Diez
Javier Diez
Jose Die
Jay Diffendorfer
Paul Digard
Stephen Diggle
Herman (Gus) Diggs
Maria Cristina Digilio
Michelle Digman
Frank Dignum
Marieke Dijkema
Rick Dijkhuizen
Ronald Dijkman
J Dijksterhuis
J. M. Dijkstra
Katinka Dijkstra
Tjeerd Dijkstra
Derk-Jan Dijk
Nikos Dikaios
Anna Dikalova
Sergey Dikalov
Rui Dilao
Anna Dilger
David Dilkes
Christina Dillahunt-Aspillaga
Rodney Dilley
Johanna A. Dille
Norbert Dillier
Marie-Agnès Dillies
Joakim Dillner
John Dillon
Lloye Dillon
Michael Dillon
Shannon Dillon
Ashok Dilly
Geoffrey Dilly
Giancarlo Dimaggio
Alex Dimakis
Helen Dimaras
Danai Dima
Panayiotis Dimitrakopoulos
Evdokia Dimitriadis
Georgis Dimitriadis
Dagmara Dimitriou
Gabriel Dimitriou
Nicola (Mr) Dimitri
Jim Dimitroulakos
Julia Dimitrova
Jordan Dimitrov
Sorokin Dimitry
Stefanie Dimmeler
George Dimopoulos
Goberdhan Dimri
Deendayal Dinakarpandian
Timothy Dinan
Matteo Dinardo
Petros Dinas
Christian Dina
Nida Dincel
Sumit Dinda
Kelly Dineley
Giovanni Dinelli
Andrii Dinets
Julien Dine
Mark Dingemanse
Rhoel Dinglasan
Andrew Dingley
Jonathan Dingwell
Aidong Ding
Biao Ding
Bo Ding
Chuanqing Ding
Chunming Ding
Fangyuan Ding
Fei Ding
Feng Ding
Feng-Hua Ding
Guosheng Ding
Hu Ding
Huangen Ding
Hui Ding
Jian Ding
Jianping Ding
Jie Ding
Kan Ding
Lin Ding
Mei Ding
Nai Ding
Pei-pei Ding
Qiang Ding
Qing Ding
Sentai Ding
Shaoxiong Ding
Sheng Ding
Shujun Ding
Wei-Qun Ding
Weixin Ding
Wen-Xing Ding
Wenjun Ding
Xiangdong Ding
Xiangming Ding
Xianzhong Ding
Xiao Ding
Xiaofan Ding
Xiaoyan Ding
Yin Ding
Ying Ding
Yitao Ding
Yiting Ding
Yousong Ding
Yu Ding
Yulong Ding
Yun Ding
Yuqiang Ding
Zeng-Bo Ding
Zhaohua Ding
Zhaojun Ding
Zhide Ding
Zhihao Ding
Zhongren Ding
Trung Dinh The
Thanh Dinh
Trang Dinh
Mihai-Cristian Dinică
Luis Dinis
J. A. F. Diniz-Filho
Carmen Diniz
Lúcio RicardoLeite Diniz
Mário Diniz
Luciana Dini
Randy Dinkins
Albena Dinkova-Kostova
Tzvetanka Dinkova
José Dinneny
Jacqueline Dinnes
Colin Dinney
Mickael Dinomais
Dganit Dinour
Ivo Dinov
Daniela Dinulescu
Maria José Diogenes
Francisco Dionisio
Amalia Dionyssiou-Asteriou
Vincent Dion
Uri Dior
Patrice Diot
Katrina Dipple
Heinrich Dircksen
Arjun Dirghangi
Wendy Dirks
Ellen Dirkx
Giulio Disanto
Michelle Discacciati
Emmanuel Discamps
Åge Diseth
Larry Dishaw
Ron Diskin
Anita Disney
Salvatore Disomma
Todd Disotell
Awantha Dissanayake
Gaetano Distefano
Assaf Distelfeld
Daniel Distel
Larry Distiller
Margaret Distler
Ottmar Distl
Miguel Dita
Stephen Ditchkoff
Susanne Ditlevsen
Elke Dittmann
Jeremy Dittman
Dirk Dittmer
Maria Dittrich
Pradeep Divakar
Sara Divall
Maziar Divangahi
Galen Dively
Chaitanya Divgi
Carla Divieto
Anna Divoli
Miguel Divo
Abhinav Diwan
Aparna Dixit
Katie Dixon-Gordon
Brent Dixon
Brian Dixon
Dave Dixon
Ed Dixon
Ian Dixon
J. Brandon Dixon
Mike Dixon
Padraig Dixon
Danielle Dixson
Richard Dix
Alexander Dizhoor
Eva Dizin
Janine Dizon
Maria Dizon
Yolanda Diz
Da Di
Jing Di
Rong Di
Wen Di
Yuanpu Peter Di
Carlos Diéguez
Hakim Djaballah
Hooman Djaladat
Ali Djalilian
Kristina Djinovic-Carugo
Valentin Djonov
Steven Djordjevic
Nabil Djouder
Jens Djurhuus
Nemanja Djuric
Phiwayinkosi Dludla
Katrina Dlugosch
Alexey Dmitriev
Maria Do Carmo Franco
Timothy Doane
Son Doan
Stacey Doan
Carlota Dobano
Christoph Dobes
Gauthier Dobigny
Bradley Doble
Thomas Dobner
Joseph Dobosy
Aldo Dobrina
Ulrich Dobrindt
Alexander Dobrovic
Marina Dobrovolskaia
Gabriella Dobrowolny
Grażyna Dobrowolska
Rick Dobrowsky
Greg Dobrynin
Agnieszka Dobrzyn
Andrew Dobson
F. Stephen Dobson
Renwick Dobson
Stephen Dobson
Fabian Docagne
Roberto Docampo
David Docherty
Neil Docherty
Michael Dockery
Paul Dockree
Ken Dodds
Walter Dodds
Ian Dodd
Janice Dodd
Jodie Dodd
Peter Dodd
Richard Dodd
David Dodell-Feder
Luca Dodero
Tihomir Dodev
Brian Dodge
Kenneth Dodge
Somayeh Dodge
Jerry Dodgson
Daniel Dodoo
Dimitra Dodou
Julian Dodson
Robin Dodson
Gabriele Dodt
Mike Doenhoff
Torsten Doenst
Thorsten Doeppner
Paul Doerder
Hendrik Doering
Laurie Doering
Andrea Doeschl-Wilson
Mark Does
Andreas Doetsch
Mehmet Doganay
Rezarta Dogan
Umit Dogan
Stephen Dogget
Eugenia Dogliotti
Anne-Marie Dogonowski
David Dohan Ehrenfest
Preeti Dohare
Emer Doheny
Derek Doherty
Heather Doherty
Mark Doherty
Martin Doherty
Peter Doherty
Tim Doherty
Timothy Doherty
Toshihiro Dohi
Amber Doiron
Brent Doiron
Dany Doiron
Gilad Doitsh
Hideyuki Doi
Kazutaka Doi
Kent Doi
Lawrence Doi
Masao Doi
Ryoichi Doi
Ryuichiro Doi
Suhail Doi
Yohei Doi
Ivana Dokic
Terje Dokland
Socrates Dokos
Adriaan Dokter
Maxim Dokukin
Jennifer Dolan Fox
Christopher Dolanc
Carmen Dolea
Antonina Dolei
Martin Dolejsi
Adam Dolezal
David Dolezel
Hatfield Dolf
Amalia Dolga
Claudia Dolinski
Vernon Dolinsky
Francine Dolins
Thomas Dolk
Alain Dolla
Stephen Dollery
Matthias Dollinger
Jason C. Doll
Laurent Dollé
Elena Dolmatova
Joshua Doloff
Patrick Dolph
Stephanie Dolrenry
Harry Dolstra
Aleksandra Domagalik
Frederick Domann
Stephen Dombrowski
Jean-Christophe Domec
Arnau Domenech
Jorge Domenech
Paolo Domenici
Cinzia Domenicotti
Prattichizzo Domenico
Rossana Domenis
Balazs Dome
Estelle Dominati
Cristina Domingo
Esteban Domingo
Gonzalo Domingo
Mariano Domingo
Pere Domingo
Fernanda Domingues
Francisco Domingues
Susana Domingues
Angel Dominguez
Francisco Dominguez
Maria Dominguez
Samuel Dominguez
Fernando Dominici
Robert Domitrovic
Michael Domjan
Grant Domke
Henrik Dommisch
Daryl Domning
Claire Domoney
David Domozych
Katharina Domschke
Geert Dom
Angela Domínguez
FX Donadeu
Stefano Donadio
Robert Donahue
Julie Donaldson
Logan Donaldson
Lucy Donaldson
Maria Donaldson
Robin Donaldson
Gabriele Donati
Giuseppe Donati
Francesco Donato
Jose Donato
Nicholas Donato
Rosario Donato
Christina Donat
Charles Doncaster
Nadezhda Doncheva
Andreas Doncic
Frank Dondelinger
Michael Dondrup
Sarah Donegan
Lawrence Donehower
Susan Done
Terry Done
Chiara Donfrancesco
Paola Dongiovanni
Bi-Cheng Dong
Bin Dong
Bo Dong
C Dong
Changjiang Dong
Chunming Dong
Cun-Jian Dong
De-Li Dong
Di Dong
Dong Dong
Guanheng Dong
Guo-Chung Dong
Haidong Dong
Hezhong Dong
Jian Dong
Jianli Dong
Jie Dong
Jin-Tang Dong
Jing Dong
Jingcheng Dong
Jinwei Dong
JunFeng Dong
Kuiran Dong
Lily Dong
Min Dong
Qiaoxiang Dong
Ren Dong
Shiwu Dong
Suomeng Dong
Wen-ji Dong
Xiaoling Dong
Xiaowei Dong
Xiu-Zhen Dong
Xiuzhu Dong
Yan Dong
Yi Dong
Yiran Dong
Yongming Dong
Yueping Dong
Yufeng Dong
Yugang Dong
Yun-wei Dong
Zaijie Dong
Zizheng Dong
shikui Dong
yuan Dong
Sebastian Doniach
Andrew Donini
Luis Donis-Maturano
Ruben Donis
Stella Donker
Tara Donker
Mieke Donk
Cam Donly
Gizem Donmez
Steve Donnellan
Christl Donnelly
Louise Donnelly
Martin Donnelly
Melinda Donnelly
Ryan Donnelly
Sheila Donnelly
Deborah Donnell
Pete Donnell
Norbert Donner-Banzhoff
Marjo Donners
Antje Donner
Sophie Donnet
Pierre-Yves Donnio
Nicole Donofrio
Daniel Donoghue
John Donohue
Kathleen Donohue
Timothy Donohue
David Donoso
David Matthew Donovan
Laura Donovan
Mark Donowitz
David Donze
Anthony Don
Axel Don
José Donázar
Sean Doody
Keith Dookeran
Frederick Dooley
Steven Dooley
Graeme Doole
Russell Doolittle
John Doorbar
Jonathan Doorn
Sören Doose
Hernán Dopazo
Alex M. Dopico
Stefanie Doppler
Alejandro Dorado García
Gabriel Dorado
Pedro Dorado
Tevfik Dorak
Evan Doran
Kelly Doran
Neal Doran
Olena Doran
Kim Dora
Jose Dorea
Sylvain Dorel
Charlie Dorer
Michael R. Dores
Robert Dores
Samuel Dorevitch
Stephan Dorey
David Dore
Robin Dore
Anca Dorhoi
I Dorigatti
Julia Dorin
Carsten Dormann
Susan Dorman
Olivier Dormond
Silke Dorner
Pierre Dorny
Kevin Dorn
Vladimir Dorokhov
Yuri Dorokhov
Ginsberg Doron
Christopher Doropoulos
James Doroshow
Adrienne Dorrance
Michael Dorrell
Nick Dorrell
Richard Dorrell
Pieter Dorrestein
Michael Dorschner
Ben Dorshorst
Loretta Dorstyn
Veronique Dorval
Roi Dor
Sylvain Doré
Maria Dos-Santos
Marcos DosSantos
Derek Dosdall
Andrea I. Doseff
Nico Dosenbach
Barbara Dosher
Peter Doshi
Franco Dosio
Michael Xavier Doss
Javier Dotor
G. Paolo Dotto
Sharon Doty
Luc Douay
Benoît Doublet
Vincent Doublet
Sylvie Doublié
Lisa Doucette
Gillian Douce
David Douda
David Douds
Maxime Dougados
David Dougan
Denise Dougherty
Patrick Dougherty
Michael Dougher
Paul Doughty
Richard Douglass
Alexander Douglas
Carl Douglas
David Douglas
Gillian Douglas
Ian Douglas
Timothy Douglas
Vanja Douglas
Mathieu Douhard
Phaedra Doukakis
Thierry Douki
Jean Douliez
Michail Doumas
S Douma
Seydou Doumbia
Claudie Doums
Natalia Dounskaia
Bruno Douradinha
Manuella Dourado
Nathalie Dourmap
Andrew Doust
Jenny Doust
Emmanuel Douzery
Daolong Dou
Fugen Dou
Horng-Yunn Dou
Zhicheng Dou
lynn Dover
Edward Dove
Stefan Dove
Norman Dovichi
Andraž Dovnik
Constantine Dovrolis
David Dowdy
Steven Dowdy
Jennifer Dowd
Kimberly Dowd
Floyd Dowell
Tony Dowell
Conor Dowling
Damian Dowling
A. Bruce Downie
Allan Downie
Laura Downie
Amy Downing
Julia Downing
Colleen Downs
J. Crawford Downs
Jennifer Downs
Meghan Downs
Melanie Downs
Ian Down
Thomas Down
Mitch Dowsett
Christopher Dow
Dorothy Dow
John Dow
Sue Dow
Epaminondas Doxakis
Chrysoula Doxani
Gaby Doxiadis
Lesley Doyal
Alysa Doyle
Mark Doyle
Martin Doyle
Orla Doyle
Rebecca Doyle
Scott Doyle
Sean Doyle
Thomas Doyle
Vinson Doyle
Irini Doytchinova
Mikhail Dozmorov
Charles Dozois
Pascale Dozolme
An Do
Elizabeth Do
Ha Do
S.H. Do
Thi Thanh Toan Do
Thuy Do
Young Kyung Do
Dr James Kaper Dr James Kaper
Joachim Dr. Cohen
Peter Draber
Petr Draber
Arlene Drack
Tommaso Dragani
Dejan Dragan
Wojciech Dragan
Suzana Dragicevic
ME Drago-Serrano
Marie-Agnès Dragon-Durey
Antonio Drago
Lars Dragsted
Andreas Draguhn
Mari-Lynn Drainoni
Paul Drain
Harmen Draisma
Georgia Drakakaki
Emmanuel Drakakis
Christopher Drakeley
Hal Drakesmith
Mark Drakesmith
Abby Drake
Alison Drake
Alistair Drake
Amanda Drake
Bettina Drake
James Drake
Paul Drake
Richard Drake
Samuel Drake
Shaynoor Dramsi
Michel Drancourt
Michal Dranitzki Elhalel
Nihed Draoui
Catherine Draper
David Draper
Jonathan Draper
Simon Draper
Shashank Dravid
Paul Drawz
Dennis Drayna
Cédric Dray
Anna Dreber
Alex Dregan
Dayna Dreger
Stefanie Dreger
B. Dreher
Michael Dreher
Robert Dreibelbis
Stephanie Dreier
Stephan Dreiseitl
Amélie Dreiss
Ryan Drenan
Michael Drennan
Joost Drenth
Pieter Drenth
Tanja Dreo
Friedel Drepper
Alexander Dressel
Ralf Dressel
Mark Drever
Joël Drevet
Christian Drevon
Yvonne Drewes
Agata Drewniak
Darren Drewry
Katherine Drews-Elger
David Drew
Joshua Drew
Kelly Drew
Mark Drew
Paul Drew
H. A. Drexhage
Ingo Drexler
Jan Felix Drexler
Kim Dreyer
Georges Dreyfus
Daniela Dreymueller
Michael Drey
Vit Drga
Kurt Drickamer
Anica Dricu
Sami Dridi
Robert Driebelbis
Arnold Driessen
Wolfgang Driever
Marc Drillich
Robert Drillien
Maria Drincovich
Petros Drineas
Ralf Dringen
Carlos Driscoll
Paul Driscoll
Amy Driskell
Hicham Drissi
Elliot Drobetsky
Damjana Drobne
Igor Drobyshev
Sam Droege
Marc Drolet
Jason Droll
Christopher Dromey
Alexander Drong
Anthony Dron
Michel Dron
Konstantinos Drosatos
Elena Drosopoulou
Alexandros Drosos
Garyfalia Drossopoulou
Janelle Drouin-Ouellet
Régen Drouin
Jacques Droulez
Jaroslav Drsata
Julian Druce
Katie Druce
Tilman Drueke
Tom Druet
Kirk Druey
Jan Drugowitsch
Todd Druley
Wilfred Druml
Heidi Drummer
Anne Drummond
Douglas Drummond
Emily Drummond
Grant Drummond
Micah Drummond
Peter Drummond
Patrick Drupp
John Drury
Stacy Drury
George Drusano
Eric Druyts
Irina S Druzhinina
Robert Druzinsky
David Dryden
Matthew Dryden
Nicola Dryden
Tom Drysdale
Matthew Dry
Jiří Drábek
Pavel Dráber
Stefan Dröse
Gijs DuLaing
Vic Duance
Anmin Duan
Cunming Duan
Dayue Duan
Deyi Duan
Dongsheng Duan
Guangcai Duan
Hongtao Duan
Hongying Duan
Jian Gang Duan
Jianping Duan
Jicheng Duan
Jin-ao Duan
Kangmin Duan
Lian Duan
Maoli Duan
Qing Duan
Rui Duan
Susu Duan
Tao(Tony) Duan
Wenrui Duan
Xujun Duan
Yonggang Duan
Yongping Duan
Yourong Duan
Yuan Duan
Zhenfeng Duan
Zhiguang Duan
Paulo Duarte-Neto
Ana Duarte
Carlos Duarte
Delfim Duarte
Joao Duarte
Juan Duarte
Julio Duarte
Leandro Duarte
Marcos Duarte
Maria Duarte
Raquel Duarte
Simone Duarte
Tarun Dua
Jorge Dubcovsky
JP Dubey
Rama Kant Dubey
S Dubey
Suresh K. Dubey
Sylvain Dubey
Vikash Dubey
Michael Dube
Michael Dubick
Janet Dubinsky
David Dubnau
Margarita Dubocovich
Emilie Dubois-Deruy
Annick Dubois
Stanislas Dubois
Thierry Dubois
Julie Duboscq
Edward Dubovi
Raphaël Duboz
Edward Dubrovsky
Sasha Dubrovsky
Jean Dubuisson
George Dubyak
Richard Ducatelle
Mariette Ducatez
Simon Ducatez
Frank Duca
Andrea Ducci
Thomas Ducey
Patricia Duchamp-Viret
Joseph Duchamp
Francine Ducharme
Jean-Bernard Duchemin
Michael Duchene
Sebastian Duchene
Edouard Duchesnay
Denis Duche
Arnaud Duchon
Carsten Duch
Jordi Duch
Carrie Duckworth
Julien Duclay
Michel Ducreux
Gregory Ducrocq
Céline Duc
Lubica Dudakova
Amel Dudakovic
Rachael Dudaniec
Michele Dudash
Jozsef Dudas
Stephany Duda
Khrys Duddleston
Vikas Dudeja
Joachim Dudenhausen
Steve Dudgeon
Jayesh Dudhia
Jeroen Dudink
E Dudley
Edward Dudley
Robert Dudley
Alexey Dudnik
Carolin Dudschig
Jens Duebel
John Dueber
Anne Dueck
Nicole Dueker
Peter Duelli
William Duellman
Matthias Duempelmann
Martin Duennwald
Martin Duenser
Emma Duerden
Breck Duerkop
Penelope Duerksen-Hughes
Ann Duerr
Daniel Duerschmied
Sebastian Duetting
Mike Duever
Hugues Duffau
Lynsey Duffell
Giles Duffield
Aine Duffy
Austin Duffy
Carol Duffy
Charles Duffy
Karl Duffy
Malia Duffy
Meghan Duffy
Michael Duffy
Patrick Duffy
Valerie Duffy
Nicolas Duforet-frebourg
Alexandre Dufour
Christelle Dufour
Darna Dufour
Stephane Dufour
Sylvie Dufour
Yann Dufour
Eric Dufresne
murielle Dufresne
Isabelle Dugail
Eric Dugan
Jenifer Dugan
Anne-Sophie Dugast
Matthew Dugas
Julie Dugdale
Eileen Duggan
Raj Duggavathi
Ravindranath Duggirala
Maria Duhagon
Elia Duh
Pascal Duijf
Liesbeth Duijts
Diederick Duijvesz
Sjoerd Duiker
Brian Duistermars
Jorge Duitama
Jean Pierre Dujardin
Irena Dujmovic
Antoine Dujon
Bernard Dujon
Juergen Dukart
Reuven Dukas
Theodora Duka
Sean Dukelow
Dennis Duke
Stephen Duke
Dmitry Dukhovny
Alfred Dulai
Jozef Dulak
Stephanie Dulawa
Pavel Dulguerov
Joanna Dulińska-Litewka
Abdul Dulloo
Ehsan Dulloo
Nicholas Dulvy
Jacques Dumais
Molly Duman-Scheel
Eyüp Duman
Ronald Duman
Bernard Dumas
Guillaume Dumas
Nicolas Dumay
Marciana-Nona Duma
Rebecca Dumbell
Donald Dumford
Jerome Duminil
Claudia Dumitru
Roger Dumke
Remi Dumollard
Tim Dumonceaux
Iroise Dumontheil
Dora Dumont
Henri Dumont
Jacques Dumont
Mark Dumont
Claire Dumon
Julien Dumortier
Josh Dunaief
Ewan Dunbar
Kevin Dunbar
Robin Dunbar
Stephanie Dunbar
Roland Dunbrack Jr.
David Duncan
Elizabeth Duncan
Erica Duncan
Francesca Duncan
Hazel Duncan
Hugh Duncan
Jacque Duncan
James Duncan
John Duncan
Joseph Duncan
Kent Duncan
Mara Duncan
Marilyn Duncan
Mark Duncan
Neil Duncan
Niall Duncan
Randall Duncan
Richard Duncan
Steven Duncan
Thomas Duncan
W Duncan
Ruth Dundas
Elizabeth Dunford
Jeffrey Dungan
David Dunger
Jeremiah Dung
Nguyen Van Dung
Christine Dunham
Yarrow Dunham
David Dunigan
Thomas Duning
Ira Dunkel
Alison Dunkley
Christopher Dunlap
David Dunlap
Jay Dunlap
Jason Dunlop
Michael Dunlop
Stephen Dunlop
John Dunlovsky
Paul Dunman
Susana Dunner
Eileen Dunne
Michael Dunne
Robert Dunne
Julie Dunning Hotopp
Alison Dunning
Darren Dunning
Luke Dunning
Adam Dunn
Barbara Dunn
Benjamin Dunn
Daniel Dunn
Derek Dunn
Erin Dunn
Ian Dunn
James Dunn
Jeff Dunn
Jenny Dunn
Kelly Dunn
Matt Dunn
Michael Dunn
Peter Dunn
Regan Dunn
Robert Dunn
Shannon Dunn
William Dunn
Christopher Dunsby
Joey Dunsmoor
Piers Dunstan
Sally Dunwoodie
Nae Dun
Wen Dun
Franck Duong
Timothy Duong
Vu Duong
Isabelle Dupanloup
Stephan Duparc
Sebastien Duperron
Celine Dupieux
Nicole Duplaix
Anne Duplouy
Myrielle Dupont-Rouzeyrol
Christophe Dupont
Kenneth Dupont
Lise Dupont
Lydie Dupont
Sam Dupont
Camille Duprat
Anne Dupressoir
Delphine Duprez
Julian Dupuis
Lionel Dupuy
Jared Duquette
Daniel Duque
Gustavo Duque
Vitor Duque
Salvador Dura-Bernal
Sophie Duraffour
Miquel Duran-Frigola
Isabelle Durand-Zaleski
Anne Durandy
Benoit Durand
Bénédicte Durand
Christelle Durand
Jean-Baptiste Durand
Nicolas Durand
Sylvain Durand
Marco Durante
William Durante
Véronique Duranthon
Edgardo Durantini
Kathleen Durant
Salvador Duran
Paulo Durao
Madeleine Durbeej
Anna Durbin
Janet Durbin
Joan Durbin
Thomas Durcan
Serdar Durdagi
Turgut Durduran
Andrew Durham
David Durham
Holiday Durham
Jennifer Durham
Stephen Durham
Tory Durham
David Durica
Olivier Duriez
Caroline Durif
Walter Durka
Maureen Durkin
Magdalena Durlik
Burak Durmaz
George Durner
Wolfgang Durner
DIon G Durnford
Francine Durocher
Robert Duronio
Olivier Duron
Richard Duro
Sandy Durrani
Christopher Durrant
Timothy Durrett
Lisa Durso
Adil Duru
Michel Duru
América Durán
Cecília Durães
Albert Duschl
Adam Dusek
Jonathan Dushoff
Dorel Dusmanescu
Stephane Dussert
Yann Dussert
Greg Dussor
David Dussourd
Adriana Dusso
Olivier Dussurget
Thomas Duster
Azger Dusthackeer
Lynn Dustin
Michael Duszenko
Martine Duterque-Coquillaud
Martin Dutertre
Malcolm Duthie
Wout Duthoo
Bernadette Dutia
Julie Dutil
Yvan Dutil
Philipp Dutkowski
Isabelle Dutour
Asim Duttaroy
Amit Dutta
Anindita Dutta
Bhabesh Dutta
Debasree Dutta
Gera Dutta
Joyita Dutta
Noton Dutta
Ritaban Dutta
Samikshan Dutta
Shanta Dutta
Tumpa Dutta
Ken Dutton-Regester
Daniel Dutton
James Dutton
Susan Dutton
Raimund Dutzler
Jan Dutz
Jason Duvall
Melvin Duvall
Dawn Duval
Linda Duval
Manuel Duval
Raphael Duval
Raphaël Emmanuel Duval
Valérie Duval
Gilles Duverlie
Venkata Duvvuri
Charles Duyckaerts
Jacques Duysens
Jan Duyzer
Sandra Duzel
Bin Du
Boxiang Du
Chenyu Du
Daolin Du
E Du
Fang Du
Feng Du
Fuliang Du
Guangwei Du
Guozhen Du
Hai Du
Hong Du
Jiamu Du
Jiang Du
Jie Du
Jingjing Du
Jinwei Du
Jixiang Du
Juan Du
Li-Jun Du
Li-Lin Du
Lian-Fang Du
Lixin Du
Meng Du
Min Du
Ming-Qing Du
Peng Du
Ping Du
Pufeng Du
Quan Du
Rose Du
Rui Du
Ruofei Du
Shao Jun Du
Shihong Du
Shuang kui Du
Wei Du
Wen-Bo Du
Xiang Du
Xiangjun Du
Xianglin Du
Xiaoli Du
Xiaoxia Du
Xiong Du
Xiuquan Du
Xiuyuan Du
Yanan Du
Yanjun Du
Yansheng Du
Yifeng Du
Yipeng Du
Yiqin Du
Yuguang Du
Yuhui Du
Yunpeng Du
Zhou Du
xin Du
Jon Andoni Duñabeitia
Petr Dušek
Anthony Dvarskas
Hay Dvir
Katerina Dvorak
P Dvorak
Anna Dvorkin-Gheva
Mark Dweck
Harsh Dweep
Melinda Dwinell
Veena Dwivedi
Jonathan Dworkin
Shari Dworkin
Bismark Dwumfour-Asare
Laura Dwyer-Lindgren
Jason Dwyer
Michael G. Dwyer
Sarah Dyack
Kristen Dybala
Jason Dyck
George Dyer
Kimberly Dyer
Paul Dyer
Rodney Dyer
Christopher Dye
Justin Dye
Matthew Dye
Thomas Dye
James Dyke
Lev Dykman
Andrew Dykstra
Derek Dykxhoorn
Maya Dymova
William Dynan
Lars Dyrskjot
Sindre Dyrstad
Alex Dyson
Louise Dyson
Matthew Dyson
Rebecca Dyson
Sue Dyson
Rhonda Dzakpasu
Yvonne Dzal
Nicolas Dzamko
Janet Dzangare
Boris Dzantiev
Petras Dzeja
Rosemary Dziak
Roman Dziarski
Agnieszka Dziduszko
Jaroslaw Dziegielewski
Suzan Dziennis
Yvonne Dzierma
Jerzy Dzik
Thomas Dziubla
Andrzej Dzugaj
Oleksandr Dzyubak
Nicola D´Amelio
Deepak D´Souza
David Dávila de León
José Dávila
John Paul Délano-Frier
Gaëlle Désaméricq
Verónica Díaz Villanueva
Marina Díaz-Beyá
Juan Díaz-Pendón
Germán Díaz
Gonzalo Díaz
Mario Díaz
David Díez-del-Molino
Thomas Döring
Yvonne Döring
Jan Dörr
Stefan Dübel
Sandra Düpjan
Peter Dürre
Klaus Dürrschmid
Juan Dı´ez.
Christophe D’Hulst
Christopher D’Lauro
Aidin E. Pour
Tomas Mikal EAGAN
CAROLYN ECELBARGER
Manale EI Kharbili
Farid EI-Kasmi
Assaad EID
HUSNI ELBAHESH
EDEL ELVEVOLL
RAJARAMAN ERI
fabrice EXTRAMIANA
LOURDES EZPELETA
Anne Eady
Todd Eagar
Anthony Eallonardo
Alan Ealy
Valsamma Eapen
Gammon Earhart
Mitch Earleywine
Christopher Earley
Ryan Earley
Scott Earley
Keith Earle
Timothy Earle
Julie Early
Conrad Earnest
Tyler Earnest
Tomas Easdale
Charles Easley
Alan Eastman
Deborah Eastman
P. Eastman
Chris Easton
John Eastwood
Andrew East
Marion East
Asia Eaton
David Eaton
Gareth Eaton
Jeffrey Eaton
Muir Eaton
Simon Eaton
Hang-korng Ea
Leonard M Ebah
Abd El-Halim Ebaid
Abdelhalim Ebaid
Tino Ebbers
Susan Ebeler
Daniel Ebeling
Mary Ebeling
Peter Ebeling
Gregory Ebel
Ralf Eberhardt
Wilfried Eberhardt
Jessica Eberhard
Jörg Eberhard
Charles Eberhart
Johann Eberhart
Ivano Eberini
Bernadette Eberlein
Carrie Eberle
Daniel Eberli
Hermann Eberl
Matthias Eberl
JL Ebersole
Jeffrey Ebersole
John Ebersole
Allison Ebert
David Ebert
Dieter Ebert
Thomas Ebert
LIsa Ebihara
Hirotaka Ebina
Sjoerd Ebisch
Hiromichi Ebi
Kristie Ebi
Antonio Eblen-Zajjur
Francis Ebling
Brendan Ebner
Timothy Ebner
Andreas Ebneter
Esmaeil Ebrahimie
Mansour Ebrahimi
Shahul Ebrahim
Richard Ebstein
Peggy Eby
David Eccles
Arnaud Echard
Blas Echebarria
Yann Echelard
Diego Echevarria
Pablo Echeverria
Karen Echeverri
Craig Echt
Kristin Eckardt
Kristin Eckel-Mahan
Matthew Eckelman
Juergen Eckel
Maryellen Eckenhoff
Roderic Eckenhoff
Erin Eckert
Richard Eckert
Gerhard Ecker
Ullrich Ecker
Beate Eckes
Christopher Eckhardt
Leopold Eckhart
Vincent Eckhart
Philip Eckhoff
Elaine Ecklund
Delrae Eckman
Torsten Eckstein
Tassos Economou
Stephen Edberg
Christopher Eddleman
Edward Eddy
Kamryn Eddy
Obaghe Edeghere
Richard Edelmann
Alison Edelman
Jeffrey Edelman
Robert Edelman
Frank Edenhofer
Eran Eden
Michael Ederer
Iris Eder
David Edgar
Kevin Edgar
Robert Edgar
Thomas Edgar
V. Reggie Edgerton
Patrick Edger
Albert Edge
Aimee Edinger
Laura Edison
Steven Edland
Anna Edlund
Jill Edmondson
Bruce Edmonds
Richard Edmonds
Matthew Edmunds
Peter Edmunds
W. John Edmunds
Sheikh Edrisi
Laura Edsberg
Simon Edvardson
Martin Edvardsson
Alasdair Edwards
Aled Edwards
Andrew Edwards
Carolyn Edwards
Claire Edwards
David Edwards
Dylan Edwards
Elizabeth Edwards
Genea Edwards
Giles Edwards
Holly Edwards
Jerri Edwards
Jessie Edwards
Kathryn Edwards
Katie Edwards
Mark Edwards
Martin Edwards
Michelle Edwards
Owain Edwards
Robert Edwards
Ryan Edwards
Sandra Edwards
Shelley Edwards
Stephen Edwards
Steven Edwards
Todd Edwards
Dominic Edward
Venessa Eeckhaut
Janis Eells
Margit Eero
Valerie Eertwegh
Tapio Eeva
Alfred Effenberg
Thomas Efferth
Christoph Effertz
Rita Effros
Tatiana Efimova
Anatoly Efimov
Igor Efimov
Jimmy Efird
Sol Efroni
David Efron
Philip Efron
Eftekhar Eftekharpour
Dilfuza Egamberdieva
Christina Egan
Kieren Egan
Scott Egan
Suhelen Egan
Kensuke Egashira
Martijn Egas
Gudina Egata
Gyohei Egawa
Shin Egawa
Takeshi Egawa
Kruithof Egbert
Chinaza Egbuta
Joaquim Egea
Jens Egeland
Adam Eggebrecht
Christian Eggeling
Lothar Eggeling
Theo Eggen
Jos Eggermont
Gösta Eggertsen
Anne-Katrin Eggert
Frank Eggert
Thomas Eggert
Boris Egger
Joseph Egger
Marcel Egger
Michael Egger
Gerrit Eggink
Hamid Eghbalnia
Pirooz Eghtesady
Jesus Egido
Brian Egleston
David Eglin
Thomas Egli
Ann Marie Egloff
Tobias Egner
Daniel Egret
Tewodros Eguale
Kazuo Eguchi
Satoru Eguchi
Takanori Eguchi
Takashi Eguchi
Yutaka Eguchi
Manuel Eguia
Kelechi Eguzo
Víctor Eguíluz
Laczlo Egyed
Stéphane Egée
Akira Ehara
Matthias Ehebauer
Shigeki Ehira
J. Ehlen
Bernhard Ehlers
Justis Ehlers
Charles Ehler
Edvard Ehler
Monika Ehling-Schulz
monika Ehling-Schul
J Ehling
Petra Ehling
Jens Ehmcke
Jan Ehrchen
Jesse Ehrenfeld
David Ehrenfest
Martin Ehrenschwender
Vera Ehrenstein
Stefan Ehrentraut
Camille Ehre
Carsten Ehrhardt
Christina Ehrhardt
Harald Ehrhardt
Felix Ehrlenspiel
Frédéric Ehrler
Garth Ehrlich
Joachim Ehrlich
Michelle Ehrlich
Stefan Ehrlich
Lee Ehrman
H. Henrik Ehrsson
Jan Ehses
Lutz Eichacker
Quentin Eichbaum
Carsten Eichberg
Anja Eichenauer
Ursula Eichenlaub-Ritter
Pieter Eichhorn
Steve Eichhorn
Jerry Eichler
Meri Eichner
Teal Eich
Britta Eickholt
Jesse Eickholt
Dirk Eick
Geeta Eick
Sigrun Eick
David Eidelberg
Lee Eiden
Pernille Eidesen
David Eide
Mohamed R Eid
Sahar Eid
Felix Eigenbrod
Sato Eiichi
Robyn Eijlander
Vincent Eijsink
Cas Eikenaar
Jens Eilers
Paul Eilers
Brandon Eilertson
Alexander Eiler
Martin Eimer
Danit Ein-Gar
Elisabet Einarsdottir
Gisli Einarsson
Shiri Einav
Yulia Einav
Gaute Einevoll
Stewart Einfeld
Wolfgang Einhäuser
Ralf Einspanier
Daniel Einstein
Mark Einstein
Sonia Eiras
Peter Eirew
Jose M. Eirin-Lopez
Avraham Eisbruch
Christine Eischen
Tim Eiseler
Ulrich Eisel
Julie Eiseman
Hedwig Eisenbarth
Robert Eisenberger
Carol Eisenberg
Marisa Eisenberg
Michael Eisenberg
Michael Eisenbraun
Stuart Eisendrath
Christoph Eisenegger
Birgit Eisenhaber
Frank Eisenhaber
Steffen Eisenhardt
Graeme Eisenhofer
Arik Eisenkraft
David Eisenmann
Abraham Eisenstark
Damon Eisen
Jason Eiserich
Andreas Eisingerich
Jacobien Eising
John Eisman
Manuel Eisner
Sanaa Eissa
Ingrid Eitzen
Brian Eitzer
Daniel Eitzman
Thomas Eiwegger
Britta Eiz-Vesper.
Eduardo Eizirik
Elisabet Ejarque-Gonzalez
A. Ejaz
Naveed Ejaz
Keisuke Ejima
Christer Ejsing
Robert Ekart
Solvig Ekblad
Robert Ekblom
David Ekers
Paul Ekert
Björn Ekesten
Iris Eke
Sean Ekins
Stephen Ekker
Johan Eklof
Anders Eklund
D. Magnus Eklund
Simon Ekman
Maria Ekoff
Didier Ekouevi
Andrew Ekpenyong
Burak Eksioglu
Erika Eksioglu
Bertus Eksteen
Arne Ekstrom
Curt Ekstrom
Fredrik Ekstrom
Laura Ekstrom
Per Ekström
Samuel Ekuban
Daisuke Ekuni
Elie El Agha
Sahar El Aidy
Mohamed El Ayeb
Mahmoud El Azzouny
Souleiman El Balkhi
Regina El Dib
Mahmoud El Hefnawi
Nour El Helou
Nadia El Kadmiri
Imen El Karoui
thaqif El Khassawna
Amira El Khatib
Hanan El Marroun
Mohamed El Missiry
Malek El Muayed
Issam El Naqa
Abdelfattah El Ouaamari
Nihal El Rouby
Mahmoud El Sohly
Nader El Sourani
Adil El Taghdouini
Sireen El Zaatari
Hanan El-Abhar
Tarek El-Achkar
Ahmed El-Badawy
Nabila El-Bassel
Hany El-Bassossy
Hossam El-Beltagi
Tarek El-Bialy
Khalid El-Bouri
Ebtehal El-Demerdash
Mohamed El-Far
Mohamed El-Gazzar
Nehme El-Hachem
Ali El-Halawany
Charbel El-Hani
Mohamed El-Hussein
Samer El-Kadi
Ardith El-Kareh
Ziad El-Khatib
K El-Laithy
Nader El-Mallawany
Ashraf El-Meanawy
Adel El-Naggar
Hani El-Nezami
Azza El-Remessy
Marwan El-Rich
Wael El-Rifai
Marwan El-Sabban
Waleed El-Said
Yasmin El-Sakhawy
Abdulrahman El-Sayed
Yasser El-Sayed
Yosuf El-Shabrawi
Ahmed El-Shamy
Hassan El-Shamy
Mohamed El-Shazly
Ayman El-Shibiny
Ahmed El-Sohemy
Nabil El-Wakeil
Hend ElSayed
Wael ElShamy
Dominique Eladari
Heiby Elaine
Elhaseen Elamin
Wael Elamin
James Elander
Thiruvalluvan Elangovan
Varalakshmi Elango
Dina Elaraj
Khalid Elased
Martyna Elas
Hossein Elbadawy
Levan Elbakidze
Ahmed Elbanna
Toufic Elbeaino
Ulf Elbelt
Karin Elberse
Thomas Elbert
Carole Elbim
Alexander Elbittar
Bret Elderd
Charles Elder
Grahame Elder
David Eldridge
Florent Elefteriou
Ioanna Eleftheriadou
Ioannis Eleftherianos
Zoltán Elekes
Jean-François Eleouet
Anna Maria Eleuteri
Dirk Elewaut
Brian Eley
Rob Eley
Mohammed Elfaramawi
Hillary Elfenbein
Lisa Elferink
Cristiane Elfes
K. Elfström
Jessica Elf
Frank Elgar
Mark Elgar
Mohamed Elgendi
Eva Elgh
Theodore Eliades
Suzette Elias-Smale
Chad Eliason
Marcus Eliason
Harold Elias
Per Elias
Peter Elias
Rosilene Elias
Antonia Elia
leonardo Elia
David Eliezer
Menachem Elimelech
Liselotte Elinder
Jacques Elion
Roman Eliseev
Moran Elishmereni
Jed Elison
Hellen Elissen
Maurer Elizabeth I.
Patricia Elizalde
Stella Elkabes
Jim Elkins
Jonathan Elkins
Carrie Elks
Cathy Elks
R Ellahi
Darin Ellair
Colin Ellard
Ali Ellebedy
Dennis Ellenberger
Susan Ellenberg
Lisa Ellerby
Sandrine Ellero-Simatos
Christina Ellervik
Adam Ellery
Michael Eller
Philipp Eller
Kari Ellingsen
Arin Ellingson
Carole Elliott
David Elliott
Gillian Elliott
Jade Elliott
Kyle Elliott
Mark Elliott
Michael Elliott
Rachel Elliott
Rohan Elliott
Sean Elliott
Steve Elliott
Alison Elliot
Andrew Elliot
Marie Elliot
Sharon Elliot
James Ellison
Matt Ellison
Matthew Ellison
Brian Ellis
Chelsey Ellis
Dan Ellis
David Ellis
Graham Ellis
Jesse Ellis
Jessica Ellis
Jonathan Ellis
Justine Ellis
Kathryn Ellis
Ross Ellis
Stephen Ellis
Tom Ellis
Vincenzo Ellis
Wilfried Ellmeier
Jerrold Ellner
Mark Ellrichmann
Buffy Ellsworth
Sriramulu Elluru
Elizabeth Ellwood
Shawn Ell
M.Mohyee Elmazar
Bodil Elmhagen
Lynne Elmore
Keith Elmslie
Mohammad N. Elnesr
Michael Elnitsky
Mikael Elofsson
Pertti Eloranta
Felix Elortza
Roberto Elosua
Laura Elo
Chris Elphick
Marwa Elrakaiby
John Elrod
Mayada Elsabbagh
Sherine Elsawa
Jean-Michel Elsen
Helen Elsey
Hatem Elshabrawy
Mostafa Elshahed
Manal Elshamaa
Ann Elsner
Bernhard Elsner
Dan Elson
Joanna Elson
J Elster
Robert Elston
John Elsworth
Lindsay Eltis
Bert Ely
Ramze Elzahrany
Mauricio Elzo
Manuel Elías-Gutiérrez
Masatsugu Ema
Keren Embar
Monica Embers
Lonnie Embleton
Mildred Embree
Syed Emdadul
Luni Emdad
Connor Emdin
Michele Emdin
Stanislav Emelianov
David Emerson
Ben Emery
Patrick Emery
Rob Emery
Sarah Emery
Vince Emery
Michael Emes
Richard Emes
Laura Eme
Chimusa Emile  Rugamika
Stephane Emiliani
Montembault Emilie
Jacques Emina
Dimitris Emmanouil
Patricia Emmanuel
Francesco Emma
Elaine Emmerson
Frank Emmert-Streib
Kirsten Emmert
Steffen Emmert
Nerimiah Emmett
Karen Emmorey
Edward Emmott
Gilbert Emond
Jennifer Emond
Stephane Emond
Masanori Emoto
Noriaki Emoto
Sebastien Empeyta
Eike Emrich
Eve Emshwiller
Claire Emson
Chiang En-Pei Isabel
Masao Enari
Jorge Encarnação
Teresa Encinas
Ignacio Encío
Heiko Enderling
Leah Enders
Ulrike Endesfelder
Nicole Endlich
Daiji Endoh
Masao Endoh
Akihito Endo
Masako Endo
Bryan Endress
Thomas Endres
Janice Endsley
Christian Enevold
Lindsey Enewold
Knut Engedal
Kurt Engeland
Hanna Engelberg-Kulka
Jurgen Engelberth
Daniel Engelbertsen
Susan Engelbrecht
Bert Engelen
Jürgen Engele
Michael Engelgau
Barbara Engelhardt
Brian Engelhardt
Paul Engelhardt
Georg Engelhard
Martin Engelhard
Tobias Engelhorn
Stefan Engeli
David Engelke
Ilka Engelmann
Alan Engelman
Jeffrey Engelman
Jan Engelstädter
Christof Engels
Joachim Engels
Tim Engels
Bevin Engelward
Annerose Engel
Astrid Engel
Christoph Engel
Felix Engel
Nora Engel
Paul Engel
Stacia Engel
Tobias Engel
Ulrike Engel
Wolfgang Engel
Denis-Alexander Engemann
James Engert
Richard Engh
Lucinda England
Gwenn Englebienne
Christoph Englert
Jan Engler
James Engle
Arthur English
Ulrica Englund Johansson
Janet Englund
Christoph Engl
Cyril Engmann
David Engman
Anna Engstrom
Paul Engstrom
Emelie Engström
Patrik Engström
Cathy Eng
Charis Eng
Kevin Eng
Kynan Eng
Lukas Eng
Grigori Enikolopov
Juerg Enkerli
Jost Enninga
Steven Ennion
Irene Ennis
Eva Enns
Gregory Enns
Mary-Anne Enoch
Roger Enoka
Motomi Enomoto-Iwamoto
Atsushi Enomoto
Yoshimi Enose-Akahata
Daniel Enquobahrie
Pablo Enriori
Susana Enríquez
Regina Ensenauer
Jorrit Enserink
Alexander Ensminger
Barbara Ensoli
Emilia Entcheva
José Entenza
Kamran Entesari
Peter Enticott
Martin Entling
Vikki Entwistle
Ralf Enz
Soo Hyun Eom
Young-Ho Eom
Gina Eosco
Patrick Eozenou
Seong Kug Eo
Richard Epand
Ralph Epaud
David Epel
Sabrina Epiphanio
Vasso Episkopou
Michael Epperly
Janan Eppig
Maarten Eppinga
Ben Eppinger
Mark Eppinger
Meira Epplein
Daniel Epron
Irving Epstein
Jonathan Epstein
Leonard Epstein
Mara Epstein
Paul Epstein
Satish Eraly
Alal Eran
John Erb-Downward
Tomris Erbas
Celal Erbay
Philipp Erben
Reinhold Erben
Ulrike Erben
Eva Erber Oakkar
Matthias Erb
Peter Erb
Maria Raffaella Ercolano
Ari Ercole
Serap Erdal
Miklos Erdelyi
Ahmet Erdemir
Onur Erdem
Yunus Erdem
Lothar Erdinger
Hediye Erdjument-Bromage
Erland Erdmann
Deana Erdner
Gabor Erdoes
Suna Erdogan
Anat Erdreich-Epstein
Mesut Erdurmus
Marina Eremeeva
Jekaterina Erenpreisa
Yaara Erez
Alexandra Erfmeier
Gisela Erf
Süleyman Ergün
Marc Erhardt
Connie Erickson-Miller
Brandon Erickson
Marilyn Erickson
Stephen Erickson
Johanna Ericson Sollid
Christer Ericsson
Bergeron Eric
GHIGO Eric
Leonardo Erijman
Jason Eriksen
Kirsten Eriksen
Renée Eriksen
Martin Eriksson-Crommert
Harald Eriksson
Irene Eriksson
Johan Eriksson
Jonas Eriksson
Kimmo Eriksson
Niclas Eriksson
Olof Eriksson
Per Eriksson
Hampus Erik
Ivan Erill
Daniel Erim
H. Verda Erkizan
Maijaliisa Erkkola
Berhanu Erko
Armin Erlacher
Miriam Erlacher
Joy Erlenbach
Joerg Ermann
Ulrich Ermler
svetlana Ermolaeva
Vladimir Ermolayev
Isabelle Ernens
Jan Ernerudh
Carl Ernst
Crystal Ernst
Kacey Ernst
Oliver Ernst
Patricia Ernst
Raffael Ernst
Cagla Eroglu
Pilar Eroles
Jussi Eronen
Fabrice Eroukmanoff
Sylvie Erpeldinger
John Erpelding
Michael Errigo
Jeff Errington
Roberto Erro
Nilüfer Ersan
Jonatan Ersching
Klaus Ersfeld
Julia Ershova
Robert Erskine
Nilufer Ertekin-Taner
Cumhur Ertekin
Jenni Ervasti
Ann Margret Ervin
Juan Erviti
Lars-Peter Erwig
Patrick Erwin
W Mark Erwin
Yigitcan Eryaman
Serpil Erzurum
Tze-Kiong Er
Monty Escabi
Bruno Escalante
Luis H. Escalera-Vazquez
Laura Escalera
Sergio Escalera
Julia Escandon
Ignacio Escapa
Karl Eschbach
David Eschenbach
Thomas Eschenhagen
Pascal Escher
Ellen Esch
Jorge Escobar Camargo
Javier Escobar Perez
Lina Escobar Rangel
Alejandro Escobar-Gutiérrez
Héctor Escobar-Morreale
Carolina Escobar
Luis Escobar
Matthew A. Escobar
Carmen Escobedo-Lucea
Jorge Escobedo
Joan Carles Escola-Gil
Maria Escolar
Jean-Michel Escoubas
Julio Escribano
Maria Escribese
Hector Escriva
Carlos Escudero
Daniel Escudero
José Antonio Escudero
Maria Mercedes Escuder
Christophe Escudé
Ali Esehaghbeygi
O Eser
Camila Esguerra
Azad Eshghi
Ertimiss Eshkevari
Emily Eshleman
Leila Eshraghi
Anu Eskelinen
Simon Eskildsen
Mohammad Eslami
Mohammed Eslam
Daniel Esler
Mansour Esmaeilpour
Bita Esmaeli
Mahdi Esmaily-Moghadam
Hanif Esmail
Sean Esmende
Daniel Esmenjaud
Jesus Espada
Edgar Espana
Rodrigo Espana
Alberto Espay
Montserrat Español
Camen Espejo
Arild Espenes
Peter Espenshade
Mariano Esperatti
Eduardo Espeso
Michael Espey
Jesus Espinal-Enriquez
Virginia Espina
Anahi Espindola
Ana Espinel-Ingroff
Sergio Espinola
Manuel Espinosa
MariaPaz Espinosa
Alejandro Espinoza Orías
Ramón Espinoza-Lewis
Luis Espinoza
Ana Espino
Clara Espitia
Antonio Esposito
Carla Lucia Esposito
Debora Esposito
Diego Esposito
Elga Esposito
Fabio Esposito
Fabrizio Esposito
Giulia Esposito
Irene Esposito
Marcello Esposito
Maria Grazia Esposito
Roberto Esposito
Teresa Esposito
Antonio Espín
Aurora Esquela-Kerscher
Antonio Esquinas
Abdelkader Essafi
Magnus Essand
Birgitta Essen
Jennifer Esser
Marissa Esser
M. Essex
Rohan Essex
John Essigmann
Timothy Essington
Jeffrey Essner
Beverley Essue
Jennifer Estall
Joan Estany
Candelaria Estavillo
Sergio Estay
David Esteban
Marcos Estecio
Candice Estellat
Joan Estelrich
A. Estepa
Irina Esterlis
Jason Estes
Maria Esteve-Gassent
Abraham Esteve-Nunez
Ana Esteves
Pedro Esteves
Carles Estevez
Janne Estill
Agustin Estrada-Pe±a
Ana Estrada
Michelle Estrade
Michelle Estrella
Dario Estrin
Steven Estus
José Esté
Daniela Esu
V Eswarakumar
Hari Eswaran
Markus Eszlinger
Olivier Etard
Catherine Etchebest
Pete Etchells
Heather Etchevers
Arash Etemadi
Steen Ethelberg
Douglas Ethell
Iryna Ethell
Christopher Etherton-Beer
C. Ross Ethier
Stephen Ethier
Thomas Ethofer
Sandrine Etienne-Manneville
Olivier Etienne
Mahyar Etminan
Nima Etminan
Peter Etnoyer
Godfrey Etokebe
Mohamed Ettaoussi
Ulrich Ettinger
Christoph Ettl
Rüdiger Ettrich
Katharina Ettwig
Bastian Etzold
James Eubanks
Aymerick Eudes
François Eudes
Ana Eulalio
Ulrike Euler
Thomas Eulgem
Dean Eurich
Irene Eurlings
Athanasios Evangeliou
Zahaed Evangelista-Martinez
Adriane Evangelista
Dennis Evangelista
Stefano Evangelista
Michael Evangeli
Iordanis Evangelou
Guillaume Evanno
Sara Evans-Lacko
Carmella Evans-Molina
Alison Evans
Alistair Evans
Annette Evans
Ben Evans
Brittany Evans
Conor Evans
Daniel Evans
David Evans
David C. Evans
Gareth Evans
Harry Evans
Hugh Evans
Jane Evans
Jay Evans
Jemma Evans
Jennifer Evans
Jodi Evans
Joseph Evans
Karl Evans
Luke Evans
Maria Evans
Mark Evans
Melissa Evans
Michael Evans
Miles Evans
Paul Evans
Peter Evans
Rebekah Evans
Rhys Evans
Robert Evans
Sam Evans
Scott Evans
Sian Evans
Stephen Evans
Sylvia Evans
Ted Evans
Theodore Evans
Tom Evans
Tyler Evans
Andrew Evan
Kiss Eva
Shipp Eva
Andrea Eveland
Birgitta Evengard
Ann Evensen
Øystein Evensen
Emily Evens
Patrick Even
Claude Everaerts
Gert Everaert
Mark Everard
Mark L. Everard
Kristoffer Everatt
Thomas Everett, IV
Bethany Everett
Eric Everett
Gabriel Everett
Helen Everett
Jeremy Everett
Martin Everett
Roger Everett
Michael Everhart
Aaron Everitt
David Everly
Emma Everson-Hock
B. Evers
Jochem Evers
Frank Eves
Antonio Evidente
Leslie Evinger
A Eden Evins
Alexander Evins
Genevieve Evin
Amelia Evoli
Alexei Evsikov
Jonathan Ewald
Nils Ewald
Jonathan Ewbank
Helge Ewers
Michael Ewers
Gregory Ewing
James Ewing
Louise Ewing
Filippos Exadaktylos
Lieza Exalto
Jean-Louis Excler
Katherine Excoffon
Vernat Exil
Christopher Exley
Matthias Exner
Thomas Exner
Paul Expert
Nir Eyal
Sana Eybpoosh
Jeroen Eyckmans
Kilian Eyerich
Claire Eyers
Willard Eyestone
Nir Eynon
Ukpong Eyo
Eduardo Eyras
Adam Eyre-Walker
David Eyre
Thor Eysteinsson
Ariel Eytan
Ron Eytan
Helene Ezanno
Thomas Ezard
Tariq Ezaz
Exequiel Ezcurra
Oliver Ezechi
Thaddeus Ezeji
Lara Ezquerra
Hiroshi Ezura
Yoichi Ezura
Sayeh Ezzikouri
Weihuan FANG
MARIO FERRER-NAVARRO
STEFANIA FILOSA
Hans-Curt FLEMMING
SWARAN JEET FLORA
Clément FRANCOIS
Patrice FRANCOIS
Jean-Noel FREUND
Luc FRIMAT
TAKEO FUJITA
Emmanuel FUTIER
John Faaborg
Brigitte Faas
Guido Faas
Marijke Faas
Elisa Fabbrini
Alessia Fabbri
Francesco Fabbri
Derek Fabel
Carsten Faber
Cornelius Faber
Gert Faber
Milosz Faber
Dušan Fabian
Pigère Fabienne
Michael Fabinyi
Francois Fabi
João Fabi
Isabel Fabregat
Jorge Fabres
Nidia Fabre
Pierre-Henri Fabre
Jeffrey Fabrick
Sara Fabrikant
Marek Fabrika
Luca Fabris
Larissa Fabritz
Fabrizio Fabrizi
Ben Fabry
Bonto Faburay
Arnoldo Facanha
Francesco Facchiano
Luca Facchinelli
Federica Facchin
Lúcia Faccioli
Primetta Faccioli
Marc Facciotti
Julio Facelli
Michelle Facette
Patrick Fach
Oliver Fackler
Andrea Facoetti
Rachel Factor
Elisa Fadda
Andrey Fadeev
Elie Fadel
Hind Fadel
Mohamed Fadel
Bilal Fadlallah
Amin Fadl
Bruno Fady
David Faeh
Mario Faenza
Nils Faergeman
Luca Faes
Stanley Faeth
Magdalena Fafrowicz
Jeffrey Fagan
Michael Fagan
Jennie Fagen
Susanna Fagerholm
Clifton Fagerquist
Sonja Fagervold
Serena Faggiano
Clovis Faggion
Giorgio Fagiolo
Francois Fagotto
Chris Fagundes
Ana Fagundo
Christina Faherty
James Fahey
Muhammad Abuzar Fahiem
Richard Fahlman
Florian Fahrbach
Susan Fahrbach
Roland Faigle
Magda Faijes
Ahmed Faik
Maria Paula Faillace
Cristina Failla
Mark Failla
Paola Failli
Joel Faintuch
Sue Fairbanks
Jeremy Fairbank
Anne Fairbrother
Mark Fairchild
Stuart Fairclough
Rick Fairhurst
Christopher Fairley
Derek Fairley
Jessica Fairley
David Fairlie
DeLisa Fairweather
Neil Fairweather
Joseph Fair
Patricia Fair
Syed Faisal
Raphael Faiss
Christophe Faisy
Stefano Fais
Francesco Faita
Dan Faith
Tyler Faith
Julian Faivovich
Alain Faivre-Chauvet
Patricia Faivre-Rampant
Kashif Faiz
Alex Fajardo
Emmanuel Fajardo
Robert Fajardo
Carole Fakhry
Giannoulis Fakis
Patrizia Falabella
AG Falade
Olufunmilayo Falade
Anna Falanga
Marco Falasca
Ayodele Falase
Monica Falautano
Luis Falcato
Arnaud Falchier
Angela Falciatore
Francesco Marcello Falcieri
Erik Falck-Pedersen
Lorena Falcone Ferreyra
Robert Falconer
Denis Falconet
Franco Falcone
Marco Falcone
Valeria Falcone
Massimo Falconi
Jack Falcon
Geppino Falco
Hélène Falentin
Frederico Falerio
Melissa Fales
Ramcés Falfán-Valencia
Cibele Falkenberg
Maria Falkenberg
Malin Falkenmark
Lucas Falke
Joseph Falkinham
Torbjorn Falkmer
Bryce Falk
Dean Falk
Jeremy Falk
Roni Falk
Wolfgang Falk
Aria Fallah
Adyary Fallarero
Maria Fallman
Ann Fallon
Jesse Fallon
Caroline Fall
Patricia Fall
Pål Falnes
Luca Faloppi
Ann Falsey
Kathleen Falster
James Falter
Carla Falugi
Daniel Falush
Julian Falutz
Simonetta Falzoni
Dennis Falzon
Owen Falzon
Fausto Fama'
Marylinda Famiglietti
Thomas Famula
Lourdes Fananas
Marilene Fancelli
Joachim Fandrey
Camilla Fanelli
Carmine Fanelli
Daniele Fanelli
Giovanni Fanelli
Su Fangli
Ma Fangrui
Nann A. Fangue
Bingliang Fang
Changming Fang
Chao Fang
Chen-Ling Fang
Cheng-Chieh Fang
Chi-Tai Fang
Congbing Fang
Fang Fang
Gang Fang
Hezhi Fang
Hongbin Fang
Hua Fang
Huasheng Fang
Hui Fang
Jianwen Fang
Jiliang Fang
Jinggui Fang
Keyan Fang
Lei Fang
Li-Qun Fang
Panfeng Fang
Pu Fang
Qiang Fang
Rong Fang
Shengyun Fang
Shenying Fang
Shou-Min Fang
Tiegang Fang
Xiaoguang Fang
Xiaohui Fang
Xu Fang
Yanming Fang
Ying Fang
Yiru Fang
Zhang Fang
weiyi Fang
Renato Fani
Wouter Fannes
Paul Fanning
Dean Fantazzini
Maria Livia Fantini
Sergio Fantini
Alessandro Fantin
I. George Fantus
Giamila Fantuzzi
Gail Fanucci
Alessandro Fanzani
Jessica Fanzo
Bao Jian Fan
Chao-Mei Fan
Chia Fan
Chuandong Fan
Chuchuan Fan
Chun Fan
Chunpeng Fan
Daping Fan
Eddy Fan
Fan Fan
Guoqiang Fan
Heng-Yu Fan
Hong-jie Fan
Jia Fan
Jie Fan
Jin Fan
Jing Fan
Jingyao Fan
Jun Fan
Liuping Fan
Longjiang Fan
Meiyun Fan
Ping Fan
Qi-Wen Fan
Qiao Fan
Ruzong Fan
Songqing Fan
Susan Fan
Victoria Fan
Xiang Fan
Xiaodan Fan
Xiaolong Fan
Xiujun Fan
Yi Fan
Ying Fan
Yong Fan
Yongjun Fan
Yu Fan
Yu-Ming Fan
Yue Fan
Zaifeng Fan
Ze-Xin Fan
Zhaoyang Fan
Zhen Fan
Zhi-Hua (Tina) Fan
Zhihong Fan
Zhiliang Fan
jianglin Fan
Bolaji Fapohunda
Cristiano Farace
Mary Farach-Carson
Frank Faraci
Eshel Faraggi
Ugo Faraguna
Aida Farag
Mansour Farahani
Elnaz Farahbakhshian
Sebastian Faraji
Davide Faranda
Thalia Farazi
Harold Farber
Mark Farber
Naomi Farber
Norman Farb
Margarida Fardilha
David Fardo
Robert Farese
Mario Fares
Silva Fare
Diego Farfan-Arribas
Silvia Fargion
David Fargo
S M Farhad
Hesso Farhan
Chen Farhy
Izeni Farias
Leonardo Farias
Amanda Faria
Fernanda Faria
Nuno Faria
Rita Faria
Mohammad Hafeez Faridi
Ahmad Faried
Cinthia Farina
Dario Farina
Emily Farina
Giuseppina Farina
Lorenzo Farina
Marcelo Farina
Nicholas Farina
Damien Farine
Carlos Farinha
Robert Faris
Reza Farivar
Farhood Farjah
Vinicius Farjalla
Attila Farkas
Dávid Farkas
George Farkas
Jozsef Farkas
Klaudia Farkas
Laszlo Farkas
Tibor Farkas
Andrew Farke
Farzad Farkhooi
Michael Farkouh
William Farland
Jason Farley
Tim Farley
James Farlow
Mark Farman
CG Farmer
Harry Farmer
Simon Farmer
Simon Farnebo
Michel Farnier
Omar Farnos
Amir Farnoud
Andrew Farnsworth
Matthew Farnsworth
Rae Farnsworth
Mary Farone
Vidya Farook
Sadaf Farooqi
Amber Farooqui
Assad Farooqui
Amjad Farooq
Muhammad Farooq
Saleem Farooq
Jose Faro
Paul Farquhar-Smith
Colin Farquharson
Katayoun Farrahi
David Farrar
Jane Farrar
Kerrie Farrar
Damien Farrell
Eric Farrell
Geoffrey Farrell
Michael Farrell
Paul J Farrell
Antonio Farreras
Lindsay Farrer
Ramon Farre
E Farrher
Ken Farrington
A. Farris
Alton Farris
Teresa Farroni
Kathryn Farrow
Maria Farrugia
Nicolas Farrugia
Thomas Farrugia
Maria Farsari
Mazda Farshad
Amir Farshchi
Sandra Helena Farsky
Mohammad Rashed Iqbal Faruque
Maryam Farvid
Mortazavi Farzad
Faranak Farzan
Alfonso Fasano
Laurent Fasano
Mauro Fasano
Rudi Fasan
Olufunke Fasawe
Matteo Fassan
Robert G Fassett
Ambrogio Fassina
Secondo Fassino
Martin Fassnacht
Ronnie Fass
Anders Fasth
David Fastovsky
Patricia Fast
Mahsa Fatahi
Mostafa Fatemi
Ramzi Fatfouta
Yaghoub Fathipour
Amir Fathi
Yaghoub Fathollahi
Brian Fath
Syeda Sadia Fatima
Zafar Fatmi
Daniel Fatovich
Deema Fattal
Julien Fattebert
Cheryl Fattman
Liana Fattore
Lanfranco Fattorini
Simone Fattorini
Javid Fattulayev
Quek Fatt
Sarah Faubel
Jocelyn Faubert
William Faubion
Raphael Faucard
James Faucett
Sylvie Faucher
Celine Faugeron
Lucy Faulconbridge
Christopher Faulkes
Alex Faulkner
Christopher Faulk
Sarah Faulwetter
Dunia Faulx
Christian Faul
Florence Faure
Sebastien Faure
Charlotte Faurie
Brigitte Fauroux
Bart Fauser
Sascha Fauser
Hugues Fausther Bovendo
Michel Fausther
Maria Amparo F. Faustino Faustino
Massimiliano Faustino
Helene Kildegaard Faustrup
Karoline Faust
Cecile Fauvelot
Francesca Favaretto
Phelipe Favaron
Angela Favaro
Giampiero Favato
Cristiano Fava
Luca Fava
Ernesto Favela-Torres
Guido Favia
Jack Favor
Vincent Favrie
Giorgio Favrin
Marvin Fawley
Asher Fawwad
Elisabeth Faxelid
Richard Fayrer-Hosken
Dmitriy Fayuk
Gavin Fay
Justin Fay
Daniel Fazakerley
Fabeha Fazal
Barbara Fazekas de St Groth
Franz Fazekas
Mina Fazel
Nicola Fazio
Francesco Fazi
Siamac Fazli
Elisa Fazzi
John Fa
Rui Fa
Ronald S Fearing
Jeffrey Fearon
David Feary
Nicholas Feasey
Helen Featherstone
Mark Featherstone
James Feathers
Maria Febbraio
Marcelo Febo
Giorgio Fedele
Maurizio Federico
Michael Federle
Noah Federman
Andrea Federspiel
Henry Feder
Martin Feder
Evelina Fedorenko
Inna Fedorenko
Maria Fedorova
Alexei Fedorov
Andriy Fedorov
Oleg Fedorov
Roman Fedorov
Vadim Fedorov
Vadim V. Fedorov
Artur Fedorowski
Jose Maria Fedriani
Annete Fedson
Richard Feelders
Nancy Feeley
Kristen Feemster
Eoin Feeney
Gregory Fegan
Linda Feghoul
Brent Fegley
Tamas Feher
Todd Fehniger
Jill Fehrenbacher
Heinz Fehrenbach
Jessica Fehringer
Anthony Fehr
Claudia Feierstein
Sara W. Feigelson
Dino Feigelstock
Andreas Feigenspan
Christine Feillet-Coudray
Harriet Feilotter
Edward Feil
Robert Feil
Irwin Feinberg
Jeremy Feinberg
Ludwig Feinendegen
Nathalie Feiner
Beth Feingold
Aaron Feinstein
Justin Feinstein
Stuart Feinstein
Adam Feist
Matheus Feitosa
weber Feitosa
Guang-He Fei
Jian Fei
Shui-zhang Fei
Zhou Fei
Laura Fejerman
Marlena Fejzo
Andrea Fekete
Donna Fekete
Arnaud Fekkar
Horst Felbeck
Pamela Felder
Robin A Felder
Thomas Felder
Kevin Feldheim
Peter Felding
Marita Feldkaemper
Heinz Feldmann
Brian Feldman
Heidi Feldman
Henry Feldman
Mario Feldman
Michael Feldman
Dirk Feldmeyer
Matthew Feldner
U Feldt–Rasmussen
Kyriacos Felekkis
Ingrid Felger
Jennifer Felger
Ferrara Felicetto
Carles Feliu
Erika Felix
Georg Felix
Tania Felizardo
Daniel Felleman
Kurt Fellenberg
Harold Fellermann
Klaus Fellermann
Urs Feller
Emanuela Felley-Bosco
Ryan Felling
Isabella Felli
Mark Fellowes
David Fell
Dean Felsher
Gary Felton
Frank Feltus
Benjamin Felzer
Pedro Femia Marzo
Phillip Fenberg
Tom Fenchel
Rolf Fendel
Erin Fender
Imen Fendri
Markus Fendt
Falko Fend
Michael Fenech
Andrew Fenelon
Bin Feng
Bing-Jian Feng
Bo Feng
Dan Feng
Dechun Feng
Dingqing Feng
Feng Feng
Gang Feng
Gen-Sheng Feng
Guodong Feng
Hai-Zhong Feng
Hanping Feng
Hao Feng
Hua Feng
Huiyun Feng
Jian Feng
Jun Feng
Lei Feng
Ling Feng
M Feng
Mingqian Feng
Mingye Feng
Pinghui Feng
Po-Hao Feng
Qianjin Feng
Qingling Feng
Shangyuan Feng
Tingyong Feng
Wei Feng
Wen-hai Feng
Xiao Feng
Xiaojuan Feng
Xiaomei Feng
Xiaoyuan Feng
Yang Feng
Yi Feng
Ying Feng
Ying-Hong Feng
Yingang Feng
Yong Feng
Youjun Feng
Youzhi Feng
Yu-Mei Feng
Yuanming Feng
Yumei Feng
Yuxiong Feng
Zemeng Feng
Zhanchun Feng
Zhaohui Feng
Zhengzhi Feng
Zhiqiang Feng
Zizhen Feng
Zongdi Feng
Eli Fenichel
Paul Fenimore
Kevin Fennelly
Jack Fenner
M. siobhan Fennessy
Bob Fennis
Kimberly Fenn
Maria Fenoglio
Catherine Fenselau
Rod Fensham
Volker Fensterl
Robert Fenstermaker
Charles Fenster
Andre Fenton
Brock Fenton
Robert Fenton
Tanis Fenton
Robert Fenwick
Eva Fenyvesi
Ferenc Fenyvesi
Maria Feoktistova
David Feola
Mauro Feola
Francesco Feo
Robert Feranec
Sarah Ferber
P. Ferchmin
Peter Ferdinandy
Angeline Ferdinand
Nicola Ferdinand
S. M. Ferdous
Hope Ferdowsian
Brian Ference
Peter Ferenci
Szilamér Ferenczi
Beata Ferencz
Alberto Fereres
Marianna Feretzaki
Paula Nilda Fergnani
Naola Ferguson-Noel
Anne Ferguson-Smith
Malcolm Ferguson-Smith
Adam Ferguson
Alastair Ferguson
Andrew Ferguson
Benjamin Ferguson
Bradley Ferguson
David Ferguson
Eamonn Ferguson
Heather Ferguson
Jake Ferguson
Laura Ferguson
Lisa Ferguson
Lynnette Ferguson
Sarah Ferguson
Scott Ferguson
Stephen Ferguson
Stuart, J. Ferguson
Dean Fergusson
Pamela Fergusson
Tom Fergus
Teresa Feria Arroyo
Kevin Feris
Zorana Ferjancic
Amy Ferketich
Bart Ferket
Thomas Ferkol
Fabio Ferlazzo
Cristiano Ferlini
Alberto Ferlin
Alfio Ferlito
Simona Fermani
Pierre Olivier Fernagut
Gloria Fernanda Castro
Francisca Fernande-Piñas
Alexandra Fernandes
Carlos Fernandes
Cathy Fernandes
Geraldo Fernandes
Humberto Fernandes
Karlette Fernandes
Leanne Fernandes
Maria Fernandes
Mark Fernandes
Michelle Fernandes
Miguel Fernandes
Natalia Fernandes
Paulo Fernandes
Pedro Fernandes
Priyanka Fernandes
Susana Fernandes
Juan Miguel Fernandez Alvira
Juan Fernandez Ruiz
Marcelo Fernandez Vina
Francisco Fernandez-Aviles
Maite Fernandez-Barrena
Rafael Fernandez-Botran
Rafael Fernandez-Chacon
Ana Fernandez-Escamilla
Pedro Fernandez-Funez
Francisco J Fernandez-Gomez
Rodrigo Fernandez-Gonzalez
Francisco Fernandez-Lima
Jose-Antonio Fernandez-Lopez
Marta Fernandez-Mercado
Joseph Fernandez-Moure
Juan Fernandez-Recio
Delmiro Fernandez-Reyes
Javier Fernandez-Ruiz
Ana Fernandez-Sesma
Javier Fernandez-Solari
Denise Fernandez-Twinn
Rodrigo Fernandez-Valdivia
Martin Fernandez-Zapico
Camilo Fernandez
Carmen Fernandez
Celine Fernandez
Cesar Fernandez
Eduardo Fernandez
Emilio Fernandez
Esteve Fernandez
Isis Fernandez
Javier Fernandez
Marta Fernandez
Rosa Fernandez
Soledad Fernandez
Thalia Fernandez
Aaron Fernandis
Danilo Fernando
Prithiviraj Fernando
Rohan Fernando
W. G. Dilantha Fernando
Bo Fernhall
Johan Ferno
John Fernstrom
Gordon Ferns
Paul Fernyhough
Roberto Fernández Lafuente
Mario Fernández Ruiz
Juan Miguel Fernández-Alvira
Fernando Fernández-Aranda
Maite Fernández-Barrena
Carmen Fernández-Becerra
Jesualdo Tomás Fernández-Breis
José Fernández-Fernández
Yolanda Fernández-Jalvo
Esteban Fernández-Juricic
Manuel Fernández-Sánchez
César Fernández-de-las-Peñas
Alberto Fernández
Gabriela Fernández
Jesús Fernández
Victoria Fernández
Olivier Feron
Matthew Fero
Jack Ferracane
Gianfranco Ferraccioli
Manuela Ferracin
Giovanna Ferraioli
Cristina Ferrandiz
Sara Ferrando-Martinez
Eleuterio Ferrannini
Anthony Ferrante, Jr
Maria Ferrante
Sylvain Ferrant
Emilio Ferrara
Giovanni Ferrara
Michele Ferrara
Nicola Ferrara
Osvaldo Ferrarese-Filho
Cleber Ferraresi
Annapia Ferraretti
Carrie Ferrario
Joan Ferraris
Ronaldo Ferraris
Stefano Ferraris
Aldo Ferrari
Julia Ferrari
Serge Ferrari
Stephen Ferrari
Vera Ferrari
Ilaria Ferrarotti
Gaetana Ferraro
Luciana Ferraro
Katia Ferrar
Elise Ferree
Patrick Ferree
José Ferreira Antunes
Marta Ferreira Bastos
Silvio Ferreira Jr
Maria de Fátima Ferreira da Cruz
José Miguel Ferreira de Oliveira
José Ferreira-Alves
Adaliene Ferreira
Adilson Kleber Ferreira
Ana Cristina Ferreira
Andrea Ferreira
Andrêa Jacqueline Ferreira
Arthur Ferreira
Arturo Ferreira
Carlos Ferreira
Carlos Eduardo Ferreira
Danielle Ferreira
Eva Ferreira
Fatima Ferreira
Henrique Ferreira
Jainne Ferreira
Jose Luis Ferreira
José Ferreira
José Alexandre Ferreira
Julio Cesar Ferreira
L Ferreira
Leonardo Ferreira
Lucas Antônio Ferreira
Marcelo Ferreira
Miguel Ferreira
Pedro Ferreira
Ricardo Ferreira
Victor Ferreira
Viviana Ferreira
Zulma Ferreira
Alejandro Ferreiro
Antonio Ferrer-Montiel
Gerardo Ferrer-Sueta
Jose Ferreras
Laura Ferreri
Luca Ferreri
Ileana Ferrero
Richard Ferrero
Rosana Ferrero
Sergio Ferrero
Albert Ferrer
Gerardo Ferrer
Jordi Ferrer
Jorge Ferrer
Manuel Ferrer
Maria Ferrer
Mercedes Ferrer
Miguel Ferrer
Elisabetta Ferretti
Gianna Ferretti
Sergi Ferre
Vincent Ferrieres
Francois Ferriere
David Ferrier
Jonathan Ferrier
Deborah Ferrington
Craig Ferris
Howard Ferris
Robert Ferris
Steven Ferris
Cleusa Ferri
Francesca Ferri
Nicola Ferri
Raffaele Ferri
Elisabeth Ferroni Schwartz
Mathieu Ferron
Alfredo Ferro
Beatriz Ferro
Emer Ferro
Federico Ferro
Michael Ferro
Vito Ferro
Luigi Ferrucci
Alissa Ferry
James Ferry
Fabrizio Ferrè
Juan Ferré
Charles Ferte
Gagan Fervaha
Howard Fescemyer
Diane Feskanich
Edith Feskens
James Fessenden
Mike Fessing
Andrea Fessler
Marco Festa-Bianchet
Mario Philip Festin
William Festuccia
Thierry Fest
Ned Fetcher
Constantin Fetecau
J Fetherston
Arthur Fett-Neto
Ray Fetterer
Adam Fetterman
Chris Fettig
Janette Fett
David Fetzer
Gudrun Feuchtner
Roberto Feuda
Yonatan Feuermann
Eric Feuer
Marc Feuilloley
Matteo Feurra
Paul Feustel
Jennifer Fewell
Asa Fex Svennigsen
Maria Feychting
Frederik Feys
Peter Feys
Paul Fey
Samuel Fey
Léopold Fezeu
Ivan Fiala
Patricia Michelle Fiander
Davide Fiaschi
Alessandro Fiasconaro
Francesco Ficetola
Marco Fichera
Jakub Fichna
Raina Fichorova
Harlan Fichtenholtz
Joachim Ficker
Thiago Fidalgo
Sarah Fiddyment
G Fidelio
Paul Fidel
John Fieberg
Lynne Fieber
Wolfgang Fieber
Edda Fiebiger
Aretha Fiebig
Mark Fiecas
Tomas Fiedler
Wolfgang Fiedler
Joanna Fiedor
Jens Fiehler
Oliver Fiehn
Rebecca Fielding-Miller
Adele Fielding
Katherine Fielding
Kelly S Fielding
Richard Fielding
David Fields
Gregg Fields
Joshua Fields
Kenneth Fields
Paul Fields
Theodore Fields
Andrew Field
Catherine Field
Kenneth Field
Linda Field
Mark Field
Mike Field
Nigel Field
Peter D. Field
Richard Field
Jens Fielitz
David Fiellin
Alessandra Fierabracci
Els Fieremans
Henri-Pierre Fierobe
Fabienne Fiesel
Fabian Fiestas
Kirsten Fiest
Luciano Fietto
Ingo Fietze
Daniela Fietz
Joanna Fietz
Mark Fife
William Figg
Federico Figliolini
Bernd Figner
Adolfo Figueiras
Antonio Figueira
Will Figueira
Gustavo Figueiredo
Joana Figueiredo
Regina Figueiredo
Rodrigo Figueiredo
Sara Figueiredo
Borja Figueirido
Antonio Figueras
Francesc Figueras
Alberto Figueroa
Angélica Figueroa
Christian Figueroa
Jonine Figueroa
Monika Fijak
Edith Filaire
Ludmila Filaretova
Olga Filatova
Clark Files
Claudio Filgueiras
Gerardo Filho
Valdir Cechinel Filho
Sergei Filichkin
Armando Filie
Vladimir Filimonov
Flavia Filimon
Davide Filingeri
Sergio Filipe
Nikolay Filipov
Maria Laura Filippetti
Graziella Filippini
Antonio Filippin
Davide Filippi
Marie-Dominique Filippi
Massimo Filippi
Simonetta Filippi
Theodoros Filippopoulos
Marina Filip
Szymon Filip
Cristina Fillat
María Fillat
Gerda Fillenbaum
Marianne Fillet
Sabine Fillinger
Ulrike Fillinger
Mark T. Fillmore
Valerie Fillon
Hannah Filmer
Jorge Filmus
Mirella Filocamo
Sara Filoche
Suzanne Filteau
Claus Fimmel
Greg Finak
Sara Finaurini
Karin Finberg
Frank Fincham
Corey Fincher
Ola Fincke
Elmer Finck
Peter Findeisen
John Findlay
Oliver Findling
Oliver Findl
Sydney Finegold
Jeffrey Fineman
Peter Fineran
Matt Finer
Nick Finer
Vittorio Fineschi
Philippe Fines
Alan Fine
Alex Fine
Noah Fine
Christian Fingas
John Fingert
Robert Finger
Michael Finiguerra
Viviana Finistrella
Jean-baptiste Fini
Susan Finkbeiner
Andreas Finkelmeyer
David Finkelstein
Eric Finkelstein
Deborah Finkel
Richard Finkel
Steven Finkel
Zoe Finkel
Iris Finkemeier
Gunter Finkenzeller
Florian Finkernagel
Carsten Finke
Katja Fink
Kyle Fink
Mitchell Fink
Per Fink
Valeria Fink
Brian Finlayson
Geraldine Finlayson
Scott Finlayson
Darren Finlay
David Finlay
Graeme Finlay
Jocelyn Finlay
Roger Finlay
William Finlay
Russell Finley Jr.
Rita Finley
Anna Finnane
Richard Finnell
Silvia Finnemann
Catherine Finneran
Justin Finnerty
Jukka Finne
Christine Finnie
Aloke Finn
Amy Finn
David Finn
Stephen Finn
Sarah Finocchario Kessler
Susetta Finotto
Eric Finot
Findley Finseth
Bengt Finstad
Barry Finzel
Andres Finzi
Xavier Fioramonti
Marion Fiorentino
Teresa Vanessa Fiorentino
danilo Fiore
Anthony Fiorillo
Claudia Fiorillo
Maria Teresa Fiorillo
Giacomo Fiorin
Mirta Fiorio
Alessandro Fiori
Cintia Fiori
Marta Fiorotto
Stefano Fiorucci
Francesca Fiory
Jean-Baptiste Fiot
Les Firbank
Mohd Firdaus Raih
Bonnie Firestein
Ron Firestein
Rebecca Firestone
Cyril Firmat
Alexandre Firmino
Horacio Firmino
Anthony Firulli
Kevin Fiscella
Colin Fischbacher
Christiane Fischer-Iglesias
Pamela Fischer-Posovszky
Adrian Fischer
Albert Fischer
André Fischer
Andy Fischer
Anke Fischer
Brian Fischer
Christina Fischer
Dania Fischer
Egil Fischer
Erich Fischer
Evelyne Fischer
Gabriele Fischer
Gilles Fischer
H Fischer
Iris Fischer
Jason Fischer
Jens Fischer
Joachim Fischer
Joern Fischer
Julie Fischer
Katja Fischer
Klaus Fischer
Marc Fischer
Michael Fischer
Nicolas Fischer
Peer Fischer
Reinhard Fischer
Ronald Fischer
Sebastian Fischer
Thea Fischer
Thomas Fischer
Ulrike Fischer
Ute Fischer
Utz Fischer
Wolfgang Fischer
Wolfgang Fischle
Florian Fischmeister
Andras Fiser
Celine Fiset
Mark Fishbein
Melissa Fishel
Abigail Fisher
Abraham Fisher
Adrian Fisher
Anat Fisher
Brian Fisher
Daniel Fisher
Dennis Fisher
Derek Fisher
Dina Fisher
Edward Fisher
James Fisher
Jason Fisher
Jed Fisher
John Fisher
Joshua Fisher
Julie Fisher
Mark Fisher
Matt Fisher
Matthew Fisher
Matthew (Mat) Fisher
Michael Fisher
Paul Fisher
Peter Fisher
Rebecca Fisher
Robert A. Fisher
Ron Fisher
Simon Fisher
Steve Fisher
Ayelet Fishman
Jay Fishman
Jennifer Fishman
Yonatan Fishman
Jason Fish
Marco Fisichella
Amy Fiske
Aaron Fisk
David Fisman
Wolfgang Fister
Ignacio Fita
Joseph Fitchett
Cindy Fitch
Jayne Fitch
Tecumseh Fitch
Brett Fite
Kevin Fite
Jessica Fitterer
András Fittler
Laura Fitton
Liesel FitzGerald
Patrick Fitze
Patricia Fitzgerald-Bocarsly
Alanna Fitzgerald-Husek
Erich Fitzgerald
J. Fitzgerald
J. Ross Fitzgerald
Justine Fitzgerald
Michael Fitzgerald
Ross Fitzgerald
Sean Fitzgibbon
David Fitzmaurice
Elizabeth Fitzpatrick
Meghan Fitzpatrick
Sarah Fitzpatrick
Stephanie Fitzpatrick
Carolyn Fitzsimmons
jonathan Fitzsimmons
lauren Fitzsimmons
Daniel Fitzsimons
Kelly Fitz
Anthony Fiumera
Anna Fiveash
Elizabeth Fixman
Cene Fišer
Peter Flachenecker
Andreas Flache
Susanne Flach
Renee Flacking
Tormod Fladby
Anne-Katharina Fladung
Joseph Flaherty
Michael Flaherty
Patrick Flaherty
Martin Flajnik
Martin Flajshans
Nicolas Flamand
Frederic Flamant
Carlucci Flaminia
Daniel Flanagan
Katie Flanagan
Lawrence Flanagan
Lisa Flanagan
Thomas Flanagan
Brendan Flannery
John Flannery
Tamar Flash
Robert Flassig
Damian Flas
Magne Arve Flaten
Ian Flatters
Peter Flatt
Nicholas Flavahan
Andrew Flavell
Richard Flavell
J. A. Flaws
Abraham Flaxman
S. Flaxman
John Fleagle
Gerd-Uwe Flechsig
James Fleckenstein
Johannes Fleckenstein
Paul Flecknell
Damien Fleetwood
Graham Fleet
Katherine Flegal
Bill Flegel
Jaroslav Flegr
Ilya Fleidervish
Nancy Fleischer
Shelby Fleischer
Thomas Fleischer
Robert Fleischmann
David Fleischman
Debra Fleischman
Diana Fleischman
Sarel Fleishman
Andre Fleissner
Tania Fleitas
Arietta Fleming-Davies
Erik Flemington
Alastair Fleming
Angeleen Fleming
David Fleming
Ian Fleming
Ingrid Fleming
Jason Fleming
Patricia Fleming
Paul Fleming
Peter Fleming
Renata Fleming
Robert Fleming
Roland Fleming
Ronan Fleming
Sheila Fleming
Sherry Fleming
Ted Fleming
Tom Fleming
Bert Flemming
Vicki Flenady
Michelle Flenniken
Diana Flescher
Monika Fleshner
Steffen Flessa
Astrid Fletcher
Bonnie Fletcher
Hansel Fletcher
Helen Fletcher
Jacqueline Fletcher
Matthew Fletcher
Max Fletcher
Gillian Flett
Hervé Fleury
Yannick Fleury
Diego Flichman
Leon Flicker
Stephanie Fliedner
Larry Fliegel
Antje Flieger
Ulrike Flierl
Steven Fliesler
Klaus Fliessbach
Brian Fligor
Gert Flik
Barry Flinn
Jane Flinn
Mark Flint
Krzysztof Flisikowski
D. T. Tyler Flockhart
Jürgen Floege
Monique Floer
Lucile Floeter-Winter
Sergio Floeter
Thomas Flohr
Stefanie Flohé
Arnd Florack
Swaran Flora
Francisco Florencio
Margarita Florencio
Adriana Flores-Langarica
Amilcar Flores-Morales
Hilda Flores-Olvera
Habacuc FloresMoreno
Carlos Flores
Cecilia Flores
Elsa Flores
Enrique Flores
Gabriela Flores
Gilberto Flores
Joel Flores
Manuel Flores
Oscar Flores
Ricardo Flores
Igor Florez-Sarasa
Esther Florin
Todd Florin
Tullio Florio
Michelle Floris-Moore
Daniela Floss
Andres Floto
Terence Flotte
Tomas Flouri
Christopher Flowers
Todd Flower
Z. Floyd
Leif Fluehe
David Fluharty
Ad Fluit
Danilton Flumignan
Andrea Flumini
Felix Fluri
Sabine Flury
Antti Flyktman
Albert Flynn
Charles Flynn
Dan Flynn
James Flynn
Kevin Flynn
Lawrence J. Flynn
Peter Flynn
Theodore Flynn
Tamara Flys
Sabine Flöder
Christoph Flückiger
Simon Foale
Augusto Foa
Aaron Fobian
Maria Focarete
Eric Foch
Niels Focke
Alfredo Focà
Vito Fodera
Anthony Fodor
Mariann Fodor
F. Fodrie
Eileen Foecking
Matthias Foellmer
Daniela Foell
Dirk Foell
Steffen Foerster
Paolo Fogagnolo
Aaron Fogelson
Jonathan Fogg
Federico Fogolari
Agnes Fogo
Wilhelm Foissner
Laurence Foix-L’Hélias
Emmanouil Fokas
Morenike Folayan
Joseph Foldes
Brian Foley
Danielle Foley
Janet Foley
John Foley
Louise Foley
Michael Foley
Peter Foley
Robert Foley
Ruth Foley
Steven Foley
Joao Folgado
Benoit Foligne
Svetlana Folimonova
Gert Folkers
Helene Follet
Mick Follows
Carlo Follo
Matthieu Foll
Robert Folmer
Clifford Folmes
Heike Folsch
Jonathan Folstein
Jason P. Folster
Kristian Folta
Alla Fomina
Adrien Fonagy
Serena Fonda Umani
Jocelyn Fonderflick
John Fondon
Kwun Fong
Lawrence Fong
Peter Fong
Shirley Fong
Timothy Fong
Yi-Chin Fong
Maria Fonoberova
Antonio Pedro Fonseca
Cesar Fonseca
Joao Fonseca
Miguel Fonseca
Simone Fonseca
Álvaro Fonseca
S. Fontagne
Benedicte Fontaine-Bisson
Bertrand Fontaine
Guy Fontaine
Michael Fontaine
Robert Fontaine
Angelo Fontana
Luis Fontana
Robert Fontana
Roberto Fontana
Caterina Fontanella
Luca Fontanesi
Diego Fontaneto
Alfredo Fontanini
Alfred Fonteh
João Pedro Fontenelle
Andrew Fontenot
Cor Jesus Fontes
Maurı́cio Paulo Fontes
Francisco Fonturbel
Emile Fonty
Gregory Fonzo
Janice Fon
Giles Foody
Negar Foolad
Jennifer Foote
Simon Foote
Robert Foottit
Jasmine Foo
Patricia Foo
Murilo Foppa
Ronja Foraita
David Foran
Nicolas Foray
Briony Forbes
David Forbes
Erika Forbes
Harriet Forbes
Karen Forbes
Mark Forbes
Neil Forbes
Sean Forbes
Stephen Forbes
Tori Forbes
Jennifer Forbey
I. Forbrich
Cecilia Forcato
Patrick Forcelli
Karl Forchhammer
Sara Forcisi
Beneranda Ford-Glanton
Niamh Forde
Samantha Forde
James Fordyce
Adam T. Ford
Alex Ford
Dee Ford
Elizabeth Ford
Eric Ford
Henri Ford
Isobel Ford
John Ford
Nathan Ford
Neil Ford
Paul Ford
Stephen Ford
Susan Ford
Jiri Forejt
Diego Forero
Roberto Forero
Carlo Foresta
James Forester
Christiane Forestier
Nicolas Forestier
Roberta Foresti
F. Forest
Katrina Forest
Paul Forfia
Baudouin Forgeot d'Arc
Daniel Forger
Particia Forgez
Shaun Forgie
Eric Forgoston
Francesca Forini
Andrea Forkert
Katarina Forkmann
Johannes Forkman
maria Forlenza
Antonella Forlino
Valerie Forman-Hoffman
Daniel Forman
Eric Forman
Stuart Forman
Alexey Formenkov
Marco Formentin
Luigi Formisano
Pietro Formisano
Catherine Formolo
Pau Formosa-Jordan
Cécile Formosa
Albert Fornace Jr
Myriam Fornage
Carla Fornari
Francesca Fornari
MAra Fornaro
Nadine Fornelos
Joachim Forner
Larissa Forni dos Santos
Arianna Fornili
Alessia Fornoni
Juan Fornoni
Cristina Forn
Thierry Forné
Letizia Foroni
Robert Foronjy
Gillian Forrester
John Forrester
Terrence Forrester
Alistair Forrest
Graeme Forrest
J. Forrest
Lucy Forrest
Lynne Forrest
Michael Forrest
Kerstin Forsberg
Brett Forshey
Kristoffer Forslund
Ola Forslund
Zac Forsman
Alice Forster
Hubert Forster
Martin Forster
Michael Forster
Stefan Forster
Wolfgang Forstmeier
Christian Forst
Paul Forsythe
Stephen Forsythe
Christopher Forsyth
David Forsyth
Paul Forsyth
Carlos Magno Castelo Branco Fortaleza
Juan Fortea
Katherine Fortenberry
Yolanda Fortenberry
Patrick Forterre
Yoel Forterre
Marina Fortes
Daniel Forte
Giancarlo Forte
Jason Forte
Donald Forthal
Tomaso Fortibuoni
Emilie Fortier-Brochu
Anne-Marie Fortier
Louis-Charles Fortier
Michel A Fortier
Robert Forties
Paola Fortini
Anny Fortin
Daniel Fortin
Elise Fortin
Jennifer Fortin
Sebastien Fortin
Kimberly Fortner
Kristen Fortney
Julian Forton
Laurence Fortun-Lamothe
Elizabeth Fortunato
Luigi Fortuna
Miguel Angel Fortuna
Claire Fortunel
Jarrod Fortwendel
Alfredo Fort
Patrice Fort
Geoffrey Fosgate
Carl Gunnar Fossdal
Sabrina Fossette
Caroline Fossum
Catherine Foss
Adriana Foster
Amy Foster
Brian Foster
Carl Foster
Charles Foster
Emma Foster
Geraldine Foster
James Foster
Jane Foster
Jeremy Foster
John Foster
Kenneth Foster
Kristi Foster
Leonard Foster
Mark P. Foster
Michael Foster
Nicola Foster
Tim Foster
Timothy Foster
Warren Foster
William Foster
Alexis Fostier
Rati Fotedar
Joanne Fothergill
Anastasios Fotiou
Michelangelo Foti
Alice Foucart
Yohann Foucher
Ron Fouchier
Natacha Foucreau
Eric Fouilland
Bertrand Fouks
Charles Foulds
Marie Foulongne-Oriol
Sébastien Foulquier
Tom Foulsham
Sandra Founds
M. Fountain
Antoine Fouquet
Nicolas Fourcaud-Trocmé
Denis Fourches
Pierre Fouret
Coenrad Fourie
Vincent Fourmond
Daryl Fourney
Agnès Fournier
Jay Fournier
Guillaume Fournié
Claire Fourrey
George Foussias
Timothy Fouts
Abigail Fowden
Freya Fowkes
Keith Fowke
Charles Fowler
Cynthia Fowler
Denver Fowler
Gregory Fowler
John Fowler
Mike S. Fowler
Paul Fowler
Scott Fowler
Thomas Fowler
Kena Fox-Dobbs
Cate Fox-Lent
Alison Fox-Robichaud
Betsy Foxman
Ashley Fox
Barry Fox
Brian Fox
Chuck (Charles) Fox
David Fox
Donald Fox
Edward Fox
Emily Fox
Gregory Fox
Jessica Fox
Joanne Fox
John Fox
Michael Fox
Susan Fox
Christine Foyer
Steven Foy
Elizabeth Fozo
Anna Fracanzani
José María Frade
Cécile Fradin
Chris Fradkin
Cornel Fraefel
Gabriele Fragasso
Dorothy Fragaszy
Hilda Fragoso-Loyo
Ruben Fragoso
Stenio Fragoso
Georgios Fragulidis
Daniel Fraiman
Jacqueline Frair
Bozo Frajman
David Frakes
R. Chris Fraley
Mike Frame
Mark Frampton
Marc Francaux
Felice Francavilla
Silvana Franceschetti
Massimo Franceschet
Edivani Franceschinelli
Claudio Franceschi
Francesco Franceschi
Mirko Francesconi
Anne Francez-Charlot
Emerson Franchini
Massimo Franchini
Antonio Franchitto
Alessandro Franchi
Francesco Franchi
Nicola Franchi
Harold Franch
Enrico Francia
Giulio Francia
Ronaldo Francini-Filho
Diego Franciotta
Alexandre Francisco
Chris Francis
David Francis
Fiona Francis
Frederic Francis
Gregory Francis
Heather Francis
Joel Francis
Joseph Francis
Matthew Francis
Roland Francis
Christof Francke
Michael Francki
Christopher Francklyn
Clyde Francks
Ulrich Franck
Laura Franco Fraguas
Claros Francoise
shenfield Francoise
Jean Francois
Alessandra Franco
Augusto Franco
Christopher M. M. Franco
Diego Franco
José Carlos Franco
Juan-Sebastian Franco
Laercio Joel Franco
Octavio Franco
Octávio Franco
Omar Franco
Renato Franco
Rodrigo Franco
Sonia Franco
Sven Francque
Alain Franc
Rubén Francés
Alison Frand
Dimitrios Frangoulidis
Sophia Frangou
Frank P. Shewmaker Frank P. Shewmaker
M.D. Frank-Kamenetskii
Richard Frankel
Steven Frankel
Susan Frankel
Nicole Frankenberg-Dinkel
Paul Franken
Philipp Franken
Andre Franke
Andreas Franke
Linus Franke
Lude Franke
Werner Franke
David Frankfurter
Maya Frankfurt
W. Anthony Frankino
Amanda Franklin
Craig Franklin
Janet Franklin
Jeremy Franklin
Michael Franklin
Paul Franklin
Renty Franklin
Richard Franklin
Robert Franklin
Sarah Franklin
Wilbur Franklin
Orrin Franko
Nigel Franks
Paul Franks
Stephen Franks
Anja Frank
Arthur Frank
Craig Frank
Cyril Frank
Dale Frank
Helga Frank
James Frank
Jan Frank
Joachim Frank
Kristi Frank
Markus Frank
Philippe Frank
Robert Frank
Saša Frank
Uri Frank
Paul Fransen
Nathan Franssen
Rauli Franssila
Peter Fransson
Stefan Frantz
Samuel Franzen
Adriana Franzese
Andrea Franzetti
Annamaria Franze
Kristian Franze
Luisa Franzini
Maria Franzini
Alberto Franzin
Elizabeth Franzmann
Henrik Franzyk
Alexander Franz
Charles Franz
Chlodwig Franz
Clemens Franz
Mathias Franz
Matthias Franz
Volker Franz
Mirella Fraquelli
Elisabetta Frascaroli
Loredana Frasca
Marco Frasca
Mattia Frasca
Manfred Frasch
Frederico Frascoli
Paolo Frasconi
Bonnie Fraser
Claire Fraser
Danielle Fraser
David Fraser
Donald Fraser
EDG Fraser
Erin Fraser
Hamish Fraser
James Fraser
Patricia Fraser
Paul Fraser
Rupsha Fraser
Tim Fraser
Johannes Frasnelli
Francesca Frassinetti
Renato Prata de Moraes Frasson
Pina Fratamico
John Frater
Filippo Fratini
Scott Fraundorf
Sebastian Fraune
Martin Fraunholz
Kenneth Frauwirth
Shawn Fraver
David Frayer
Jacqueline Frayne
David Frazer
Neil Frazer
Lekki Frazier-Wood
Thomas Frazier
Valerio Frazzini
Giuseppe Frazzitta
Raffaele Frazzi
Jeverson Frazzon
Rosanne Freak-Poli
John Frean
Gustavo Frechtel
Tracy Frech
Nicolas Freda
Jeffrey Fredberg
Arocha Freddy
Bruno Frederich
Morten Frederiksen
Stilla Frede
Francis Fredrick
Kurt Fredrick
Maria Fredriksson-Ahomaa
Todd Freeberg
Daniel Freedberg
Andrew Freedman
David S Freedman
Jonathan Freedman
Neal Freedman
Sara Freedman
Curt Freed
Eric Freed
Caren Freel Meyers
Deen Freelon
Kelle Freel
Sarah Freemantle
Becky Freeman
Brian Freeman
Dilys Freeman
Guy Freeman
James Freeman
Jonathan Freeman
Joshua Freeman
Lauren Freeman
Michael Freeman
Stanley Freeman
Stephen Freeman
Theresa Freeman
Toby Freeman
Tom Freeman
Jeremy Freese
Dorte Frees
Megan Freeth
Caroline Free
Ellen Freiberger
Marc Freichel
Jessica Freiherr
Remo Freimann
Moti Freiman
David Freire Obregón
Jose Freire da Silva Neto
Irlan Freires
Alexandre Freire
Carolina Freire
Patrick Freire
Christian Freise
Eva Freisinger
Daniel Freitag
Nancy Freitag
Dalial Freitak
Oliveiro Caetano Freitas Neto
André Victor Lucci Freitas
Gabriel Freitas
Michael Freitas
Paula Freitas
Silvio Freitas
Lee Frelich
Jeffrey Frelinger
Andrew French
Brent French
Frank French
Jeffrey French
Kristine French
Martyn French
Michael French
Nigel French
Pim French
Robert French
Simon French
Cheryl Frenck-Mestre
Milana Frenkel-Morgenstern
Dan Frenkel
Francesca Frentiu
Andre Frenzel
Harald Frenz
Inéz Frerichs
Manuel Fresno
Peter Fretwell
Aharon Freud
Conrad Freuling
Veronique Freund-Michel
Martin Freundlieb
Christian Freund
James Freund
Jonathan Freund
Patrick Freund
Wolfgang Freund
Ute Frevert
Paul  A. Frewen
Lynn Frewer
Ian Frew
Andrew Freywald
Beat Frey
Eberhard Frey
Joachim Frey
Julietta Frey
Mark Frey
Pascal Frey
Peter Frey
Scott Frey
Seth Frey
Sharon Frey
Urs Frey
Christian Frezza
Silvia Fre
Vinicius Frias de Carvalho
Joao Frias
Sonia Frias
Alain Friboulet
Eva-Maria Frickel
Stephan Frickenhaus
Gert Fricker
Lloyd Fricker
Claudia Fricke
Wolfgang Fricke
Hagen Frickmann
David Frick
Hannah Frick
Matthias Frick
Anders Fridberger
Karen Friderici
Zvi Fridlender
Leonid Fridlyand
Cintia Fridman
Gregory Fridman
Judith Fridovich-Keil
Chris Frid
Hermann Frieboes
Christoph Friedburg
Nick Friedenberg
Hans-Christoph Friederich
Christina Frieder
Peter Friedhoff
Ari Friedlaender
Arthur Friedlander
Gerald Friedland
Robert Friedland
Christopher J. Friedline
Peter Friedl
Adam Friedman
Alan Friedman
Alon Friedman
Elliot Friedman
Eric Friedman
Jacob Friedman
Jennifer Friedman
Joseph Friedman
Katherine Friedman
M. Reuel Friedman
Rick Friedman
Rinat Friedman
Robert Friedman
Theodore Friedman
Wilma Friedman
Y Friedman
Jens Friedrichs
Anne Friedrich
Matthias Friedrich
Thomas Friedrich
Thorsten Friedrich
Eiko Fried
Kaj Fried
Helge Frieling
Johan Frieling
Matthew Frieman
David Friend
Peter Friend
Christopher Friesen
Claudia Friesen
T. L. Friesen
Timothy Friesen
Martin Friess
Brant Fries
Jason Fries
Antonio Frigeri
Daniel Frigo
Nina Friis-Moller
Ib Friis
Ruth Frikke-Schmidt
Niels Frimodt-Møller
Emanuel Frimpong
Andreas Frings
Michael Frink
Teresa Frisan
Bernard Frischer
Dagmar Frisch
Erwin Frise
Laura Frishman
Robert Frisina
Ilona Friso-van den Bos
Antonio Frisoli
Karl Friston
Chris Frith
James Frith
Lars Fritsche
Lucia Frittitta
Bernd Fritzsch
Gerhard Fritz
Günter Fritz
Hervé Fritz
Jonathan Fritz
Ray Frizzell
Thomas Frodl
Kerstin Froeber
Kai Uwe Froehlich
Michael Froehner
Stanley Froehner
Victor Froelicher
Brett Froelich
Martijn Froeling
Rainer Froese
Bernd Froessler
Mathy Froeyen
Donald Frohlich
Eleonore Frohlich
Gregory Frolenkov
Ilya Frolov
Roman Frolov
Peter Fromberger
Gilles Fromentin
Justine Fromentin
Catherine Fromen
Menachem Fromer
Chris Fromme
Florian Frommlet
Karl-Heinz Frommolt
Bastian Fromm
Michael Fromm
Micheline Fromont-Racine
Edward Frongillo
Antonio Frontera
Andrea Frontini
Johan Frostegard
Åsa Helena Frostegård
Andra Frost
Gary Frost
Jeana Frost
Jeffrey Frost
Paul Frost
Michael Frotscher
Robert Froud
Jan Frouz
Charlie Frowd
Aline Frozzard
David Frucht
Steven Frucht
Carmelo Fruciano
Pedro Fruet
Florian Frugier
Gary Fruhman
Gilbert Fruhwirth
Elisa Frullanti
Luca Frulloni
Julia Frunzke
Inmaculada Frutos
María Celia Frutos
Marcus Fruttiger
Dorota Frydecka
Horacio Frydman
TD Fryer
Tim Fryer
Jonathan Frye
Melinda Frye
Richard Frye
Philip Frykman
Daniel Frynta
John Fryxell
Alicia Fry
Brian Fry
Chris Fry
Christopher Fry
D Fry
Jenny Fry
William E. Fry
Julien Frère
Emilie Fréalle
Thierry Frébourg
Frédéric Frézard
Jörg Fröbisch
Holger Fröhlich
Ole Frøbert
Kathrine Frey Frøslie
Pranee Fucharoen
S. Fucharoen
Susanne Fuchs-Winkelmann
Bruno Fuchs
Christiane Fuchs
Christoph Fuchs
Dietmar Fuchs
Florent Fuchs
Flávio Fuchs
George Fuchs
Jannon Fuchs
Joerg Fuchs
Manfred Fuchs
Marc Fuchs
Oliver Fuchs
Renate Fuchs
Sandra Fuchs
Serge Fuchs
Thilo Fuchs
Tobias Fuchs
Neven Fuckar
Becky Fuda
Joachim Fuellekrug
Georg Fuellen
Jorge Fuentealba
Lluís Fuentemilla
Ezequiel Fuentes-Pananá
Angela Fuentes-Pardo
A Fuentes
Blanca Fuentes
Eduardo Fuentes
Ernesto Fuentes
Javier Fuentes
Anselm Fuermaier
Georg Fuernau
John Fuerst
Elaine Fuertes
Stefan Fuertinger
Susanne Fuessel
Laura Fugazzola
Lars Fugger
Giorgio Fuggetta
Adriane Fugh-Berman
Sebastian Fugmann
Samuel Fuhlendorf
Gwenny Fuhler
Alexander Fuhrmann
Peter Fuhr
Germaine Fuh
Jong-Ling Fuh
Yasuhisa Fujibayashi
Kohtaro Fujihashi
Hiroaki Fujii
Hodaka Fujii
Naoto Fujii
Nobuharu Fujii
Satoshi Fujii
Takao Fujii
Takashi Fujikado
Shigeaki Fujikawa
Yukio Fujiki
Maiko Fujimori
Kayo Fujimoto
Manabu Fujimoto
Toyoshi Fujimoto
Yasushi Fujimoto
Koji Fujimura
Robert Fujinami
Takako Fujioka
Keishi Fujio
Yasushi Fujio
Hiroshi Fujishima
Yoko Fujita-Yamaguchi
Kaz Fujita
Masayuki Fujita
Matthew Fujita
Misuzu Fujita
Naoko Fujita
Satoshi Fujita
Takashi Fujita
Yasunari Fujita
Yasuyuki Fujita
Esther Fujiwara
Hiroki Fujiwara
Hiroshi Fujiwara
Keiichi Fujiwara
Michitaka Fujiwara
Nagatoshi Fujiwara
Sakuhei Fujiwara
Takeo Fujiwara
Tomohiro Fujiwara
Mikihiro Fujiya
So-ichiro Fukada
Yoshitaka Fukada
Tatsuo Fukagawa
Junya Fukai
Shuya Fukai
Tohru Fukai
Hidehiro Fukaki
Akiyoshi Fukamizu
Maki Fukami
Takeshi Fukao
Hirotaka Fukasawa
Masaki Fukata
Akihisa Fukuda
Haruhisa Fukuda
Junji Fukuda
Kenji Fukuda
Masato Fukuda
Mayumi Fukuda
Minoru Fukuda
Noboru Fukuda
Shinji Fukuda
Yoshiharu Fukuda
Atsunori Fukuhara
Akimasa Fukui
Heidge Fukumasu
Manabu Fukumoto
Seiji Fukumoto
Yoshihiro Fukumoto
Masaki Fukunaga
Rikiro Fukunaga
Yosuke Fukunaga
Eiichiro Fukusaki
Atsushi Fukushima
Hiroyuki Fukushima
Michio Fukushima
Jun-ichi Fukushi
Shuetsu Fukushi
Hidenao Fukuyama
Marcus Fulde
Domenico Fulgione
W. Fulham
Josef Fulka Jr.
Patricia Fulkerson
Carol Fullerton
Catherine Fuller
Deborah Fuller
Kevin Fuller
Mark Fuller
Rebecca Fuller
Richard Fuller
Robert Fuller
Shannon Fuller
David Fulton
John Fulton
Michael Fulton
Rachael Fulton
Stephanie Fulton
Keertik Fulzele
Fabio Fumagalli
Luca Fumagalli
Maddalena Fumagalli
Manuela Fumagalli
Matteo Fumagalli
Laura Fumanelli
Carmina Fumaz
Renata Fumis
Katsu Funai
Noriko Funayama
Thomas Funck-Brentano
David Funder
Camille Fung
Isaac Chun-Hai Fung
Joyce Fung
Teresa Fung
Victor Fung
Bruria Funkenstein
Klaus Funke
Colin Funk
Alister Funnell
Barbara Funnell
Martha Funnell
Robert Funnell
John Fuqua
Anthony Furano
MD. Hasan Furhad
Márcia Cristina Furlaneto
Philip Furley
Denis Furling
Clem Furlong
Clement Furlong
Laura I. Furlong
David Furlow
Daniella Furman
David Furman
Gianluca Furneri
Pio Furneri
David Furness
John Furness
Adrian Furnham
Nicholas Furnham
Hansjakob Furrer
Yara Furtado
Paul Furtmüller
Masato Furuhashi
Takeshi Furuichi
Hiroshi Furukawa
Kentaro Furukawa
Koichi Furukawa
Luzia Furukawa
Takahisa Furukawa
Toru Furukawa
Yoichi Furukawa
Takayuki Furumatsu
Chikara Furusawa
Luis Furuya-Kanamori
Tomoyuki Furuyashiki
Norihiko Furuya
Shigeki Furuya
Tetsuya Furuya
Yoichi Furuya
Christoph Fusch
Dahlene Fusco
Silvia Fuselli
Nobuo Fuse
Kiyohide Fushimi
Shinya Fushinobu
Marco Fusi
Andrea Fuso
Johannes Fuss
Pilar Fuster-Parra
Daniel Fuster
Jean-Michel Fustin
Ryo Futahashi
Hiroyuki Futamata
Junichiro Futami
Takashi Futamura
Bruce Futcher
Anthony Futerman
Matthias Futschik
Clare Futter
Douglas (Doug) Futuyma
Matthew Fuxjager
Fuyong Fuyong
Zoltan Fuzessery
Bingmei Fu
Binying Fu
Chaofeng Fu
Chong-Yun Fu
Chuanhai Fu
Chunxiang Fu
Feng Fu
Fuyou Fu
Gang Fu
Geng-Feng Fu
Grace Fu
Guangsen Fu
Guifang Fu
Guoliang Fu
Guosheng Fu
Guoxing Fu
Hanjiang Fu
Jiang Fu
Jianping Fu
Jingqi Fu
King-wa Fu
Li Fu
Li-wu Fu
Lin Fu
Mao Fu
Mingui Fu
Naiyang Fu
Pengcheng Fu
Ping Fu
Qiang Fu
Shijun Fu
Sidney Fu
Siqing Fu
Songbin Fu
Suneng Fu
Sze Hang Fu
Tong-Ming Fu
Wei Fu
Wen-Mei Fu
Wenjiang Fu
Wenqing Fu
Xiang-Dong Fu
Xianghui Fu
Xiaozhi Fu
Xinchu Fu
Xiuju Fu
Xudong Fu
Yan Fu
Yang-Chieh Fu
Yang-Xin Fu
Yang-chih Fu
Yiling Fu
Ying Fu
Yong Fu
Yongshui Fu
Yurong Fu
Zhejiang Fu
Zhen F. Fu
Zheng Fu
Zhongjie Fu
siu ngor Fu
David Fyhrie
Anna Färnert
Bruno Fève
Marie-Anne Félix
Cécile Féraudet-Tarisse
Gabor Földes
Michael Föller
Klaus Förstemann
Alex Förster
Daniel Förster
Asta Försti
Ernst-Martin Füchtbauer
Axel Fürstberger
Alois Fürst
Matthias Fürst
Juan G. Abraldes
Thierry GALLI
KOUSTAV GANGULY
DEEPAK GANJEWALA
DAVID GARCÍA-FRESNADILLO
Geraldine GASCOIN
PEDRO GASCON
MARCO GASPARI
Vincent GEENEN
JOHN GEIBEL
François GEORGES
RAJIB GHOSH
SUJOY GHOSH
EFSTATHIOS GIAOURIS
Olivier GILG
CARLO GIORDA
IOANNIS GIOULBASANIS
Carine GIOVANNANGELI
MATHIEU GIRAUDEAU
RAUL GODOY-HERRERA
MORIA GOLAN
VICTORIA GOMEZ
ANDREY GORIN
MUKUNDA GOSWAMI
Frédéric GOTTRAND
John-Arvid GRYTNES
ISABELLE GUELLEC
Nathalie GUERINEAU
Christian GUILLEMINAULT
Sophie GUILMIN-CREPON
Hongsheng GUI
FEI GUO
SHIPRA GUPTA
NA GU
Carole GWIZDEK
Douglas Gaasterland
Vladimir Gabai
Carmen Gabaldón
Shai Gabay
Esteban Gabazza
Francis Gabbai
Jon Gabbard
Chiara Gabellini
Davide Gabellini
Sandra Gabelli
Detlef Gabel
Timo Gaber
Jean-Charles Gabillard
Iñigo Gabilondo
Hans-Joachim Gabius
Alberto Gabizon
Christopher Gabler
Nicholas Gabler
Isabelle Gaboury
Pietro Gabriele
Andrea Gabrielli
Brian Gabrielli
Gabriella Gabrielli
Luigi Gabrielli
Susanne Gabrielsson
Galina Gabriely
Guelsah Gabriel
Judkins Gabriel
Marek Gabrisko
Bozena Gabryel
Sabine Gabrysch
Stefano Gaburro
Alessandra Gabutti
Dana Gabuzda
John Gaby
Anthony Gaca
Marianna Gaca
Sumanlatha Gaddam
Dana Gaddy
Jennifer Gaddy
Luiz Gadelha
Theodorus Gadella Jr.
Bart Gadella
Dorus Gadella
Gabriele Gadermaier
Stephan Gade
Shirish Gadgeel
Vijayakrishna Gadi
Amy Gadoud
Ramchandra Gadre
Annica Gad
Andrea Gaedigk
Katrien Gaens
Jacek Gaertig
Barbara Gaertner
Daniel Gaertner
Florian Gaertner
Samuel Gaertner
Matthias Gaestel
Carlo Gaetano
R. Gaeta
Michelle Gaffey
Elon Gaffin-Cahn
Douglas Gaffin
Patrick Gaffney
Holly Gaff
Philip Gafken
Jose Gaforio
Guro Gafvelin
Mina Gaga
Elizabeth Gage-Bouchard
Fred Gage
Julia Gage
Kenneth Gage
Matt Gage
Travis Gagie
Caterina Gagliano
Elena Gagliardini
Assunta Gagliardi
Juan Gagliardi
Gabriella Gaglio
Lionel Gagnevin
Jean-Philippe Gagne
Kristin Gagnier
Paul Gagniuc
Paul Gagnon
François Gagné
Federico Gago
Jorge Gago
Jaqueline Gahagan
Akhilesh Gaharwar
Manuel Gahete
Maximilian Gahr
Thais Gaiad
Christian Gaiddon
Sebastian Gaigg
Sagar Gaikwad
Daniel Gaile
Luc Gailhouste
Anne Gaillard
Carlo AJM Gaillard
Jean-Michel Gaillard
Raphael Gaillard
Raphaël Gaillard
Romy Gaillard
William Gaillard
Mitchell Gail
Harold Gainer
Philippe Gain
Udo Gaipl
Stefanie Gairing
Herbert Gaisano
Robert Gaiser
George Gaitanis
Chris Gaiteri
Michelle Gaither
Hongwei Gai
Yunchao Gai
Maksymilian Gajda
Marzena Gajecka
Pawel Gajer
Daniel Gajewski
Prabu Gajjeraman
Bertrand Gakière
Carlos Gala Serra
Gergana Galabova
Peter Galajda
Jeff Galak
Pierre Galand
Annia Galano
Julieta Galante
Micaela Galante
Pedro A. F. Galante
Norbel Galanti
Rosaria Galanti
Ekaterina Galanzha
Paul Galardy
Dimitrios Galaris
David Galas
Ludovic Galas
Gabriela Galateanu
Alexia Galati
Gaspare Galati
Martyna Galazka
Foram Gala
Tekleab Gala
Megan Galbally
Jordi Galbany
Eric Galbraith
Heather Galbraith
Alfonso Galderisi
Massimiliano Galdiero
Stefania Galdiero
Michael Gale Jr.
Elena Galea
Sergio Galembeck
Philippe Galera
Mirta Galesic
Andrzej Galeski
Juca Gales
Pedro Galetti
Sam Gale
Tim Gale
Giovanni Galfano
Jose Galgani
Mario Galgani
Stéphane Galiacy
Delphine Galiana-Arnoux
Gigi Galiana
Henrietta Galiana
Gabor Galiba
Nika Galic
Zoran Galic
Luis Galietta
Gad Galili
Andrea Galimberti
Daniela Galimberti
Ivan Galimberti
Veronica Galindo-Cuspinera
Rodrigo Galindo-Murillo
Anne Galinier
Antony Galione
Laurent Galio
Jean Galipaud
Michael Galko
Katie Gallacher
Alison Gallagher
DJ Gallagher
Evan Gallagher
Iain Gallagher
Martin Gallagher
Michael Gallagher
Robyn Gallagher
Stuart Gallagher
Thomas Gallagher
Jill Gallaher
Joel Gallant
Maxime Gallant
Peter Gallant
Cristian Gallardo-Escarate
Nadia Gallardo-Romero
Belinda Gallardo
Eduard Gallardo
Elena Gallardo
Moises Gallas
Philippe Gallay
Hans-Joachim Galla
Jaime Gallego
Soledad Gallego
Kerstin Galler
Christopher Galletti
Roberto Galletto
Peter Galle
Gary Gallia
Lgallic Gallicchio
James Galligan
Warren Gallin
Randy Gallistel
Elena Gallitto
Alvaro Galli
Claudio Galli
Daniela Galli
Paolo Galli
Lazaros Gallos
Renee Galloway
Tamara Galloway
Gianluca Gallo
Giuseppe Gallo
James Gallo
Juan Gallo
Pedro Gallo
Randle Gallucci
Stefania Gallucci
Gordon Gallup
Phillipe Gallusci
Luca Galluzzi
Christine Gall
Cory Gall
Seana Gall
Bruno Galmar
Antoine Galmiche
Karina Galoian
Anat Galor
Ibon Galparsoro
Michael Galperin
Benjamin Galper
Peter Galton
Marta Galvagno
Christel Galvani
Adriana Galvan
Ferreira Galvao
Tais Galvao
Harvey Galvin
Petrik Galvosas
Veronica Galván
Klibs Galvão
Bruno Galy
Oxana Galzitskaya
Marcelo Gama de Abreu
Amira Gamal-Eldeen
Andrea Gamarnik
Javier Gamarra
Pascal Gamas
Miguel Gama
Patricia Gama
Carlo Gambacorti-Passerini
Chiara Gambardella
Roberto Gambari
Giovanni Gambaro
Cristina Gamba
Michael Gambello
Manoj Gambhir
Alessandra Gambineri
Elisa Gambini
Juan Gambini
Giorgio Gambino
Jorge Gamboa
Michael Gamcsik
Sofia Gameiro
Ana Gamero
Matthias Gamer
Patrick Gamez
James Gammie
Laura Gammill
David Gamm
Armin Gamper
Nikita Gamper
Anne Kathleen Ganal-Antonio
Andy Ganapathi
Thumballi Ganapathi
Shanmugasundaram Ganapathy-Kanniappan
Ekambaram Ganapathy
Suthakar Ganapathy
V. Ganapathy
Amy Gancarz
Giorgio Gandaglia
Chandrashekhar Gandhi
Mihir Gandhi
Sumit Gandhi
Tapan Gandhi
Sara Gandini
Valentina Gandin
Andrea Gandolfi
Pandu Gandula
A Ganesan
Anand Ganesan
Subramaniam Ganesh
Maria Ganfornina
Kalyan Gangavarapu
Steve Gangestad
Alan Gange
Rakhi Gangil
Monique Gangloff
Katharina Gangl
Nupur Gangopadhyay
Auroop Ganguly
Karunesh Ganguly
Sangram Ganguly
Jiang Gang
Zhang Gang
Konstantinos Ganias
Nagaraju Ganji Purnachandra
Davood Ganji
Lilly Ganju
Ramesh Ganju
Ian Ganley
Sreenivas Gannavaram
Andrea Ganna
Maureen Gannon
Victor Gannon
Yonatan Ganor
Philippe Ganot
Mihai Gansari
Dirk Gansefort
Lars Gansel
Bergita Ganse
Bernhard Ganss
Roman Ganta
Ilse Gantois
Elisabeth Gantt
Soren Gantt
John Christopher Gant
Nicholas Gant
Timothy Gant
Vitaly Ganusov
Lars Ganzert
Ron Ganzevoort
Jörg Ganzhorn
Patricia Ganz
Hui Gan
Yantai Gan
Yinbo Gan
Yunn-Hwen Gan
Bilwaj Gaonkar
Allen Gao
Beile Gao
Bin Gao
Bo Gao
Boning Gao
Cai Gao
Caixia Gao
Can Gao
Cheng Gao
Chengjiang Gao
Chun-Fang Gao
Dawen Gao
Dong Gao
Fan Gao
Fei Gao
Fen-Fei Gao
Feng Gao
Ge Gao
George Gao
Guangping Gao
Guangxia Gao
Hangshan Gao
Hongjian Gao
Hongyun Gao
Huibao Gao
Huijiang Gao
Huiyuan Gao
Ji-Liang Gao
Jian Gao
Jian-Xin Gao
Jianbo Gao
Jianjun Gao
Jianxi Gao
Jianzhao Gao
Jimin Gao
Jinlong Gao
Jinmin Gao
Juan Gao
Jungang Gao
Junjie Gao
Junping Gao
Kunshan Gao
Lei Gao
Liang Gao
Lianghui Gao
Lie Gao
Lin Gao
Ling Gao
Ming Gao
Minghui Gao
Mingming Gao
Nan Gao
Qian Gao
Shan Gao
Shuhui Gao
Song Gao
Tao Gao
Weidong Gao
Weimin Gao
Wen-Jun Gao
Xiang Gao
Xiangdong Gao
Xiangyun Gao
Xiao-Ming Gao
Xiaofeng Gao
Xiaohu Gao
Xiaorong Gao
Xue Gao
Xuefeng Gao
Xueqin Gao
Yang Gao
Yanhui Gao
Yi-Qin Gao
Yonghua Gao
Youhe Gao
Yu Gao
Yuan Gao
Yue Gao
Yun-Fei Gao
Yurui Gao
Zhancheng Gao
Zhanguo Gao
Zhihong Gao
Zhihua Gao
Zhong-Ke Gao
Zhong-shan Gao
xiaodong Gao
Laurent Gapin
Michael Garabedian
Győző Garab
Paolo Garagnani
Andras Garami
Dany Garant
Marina Garassino
Antonios Garas
Teresa Garate
Silvio Garattini
Beatriz Garat
Ricardo Garay
Matteo Garbelotto
David Garber
Michael Garber
Paolina Garbeva
S.D. Garbis
SD Garbis
Joel Garbow
Jessica Garb
Elena Garcea
Henri-Jean Garchon
Andrea Garcia Bravo
Javier Garcia Castro
Javier Garcia Enriquez
Julian Garcia Feijoo
Antoni Garcia Rubies
Pablo Garcia de Frutos
Antonio Garcia de Herreros
Darío Garcia de Viedma
Jose Garcia de la Torre
Daniel Garcia de la serrana
Pilar Beatriz Garcia- Allende
Xabier Garcia-Albeniz
Guillermo Garcia-Alias
Itsaso Garcia-Arcos
Humberto Garcia-Arellano
Fernando Garcia-Arenal
Jose-Manuel Garcia-Aznar
Diego Garcia-Borreguero
Jose-Carlos Garcia-Borron
Héctor Garcia-Caldero
Lucila Garcia-Contreras
Jose Garcia-Cordero
Francisco Garcia-Cozar
Miguel Garcia-Diaz
Carmela Garcia-Doval
Guillermo Garcia-Effron
Ramon Garcia-Escudero
Orlando Garcia-Feal
Guillermo Garcia-Garcia
Lourdes Garcia-Garcia
I. Garcia-Garizabal
Teresa Garcia-Gasca
Antonio Garcia-Gomez
Juan Garcia-Gomez
Maria Asuncion Garcia-Gonzalez
Núria Garcia-Jacas
Luis Garcia-Larrea
Rafael Garcia-Mata
Jose Garcia-Mazcorro
Ignasi Garcia-Olivé
Juan-Carlos Garcia-Pagan
Azucena Garcia-Palacios
Angeles Garcia-Pascual
Miguel Angel Garcia-Perez
Ferran Garcia-Pichel
Manuel Garcia-Quismondo
Susana Garcia-Recio
Daniel Garcia-Rivero
Clemente Garcia-Rizo
Pablo Garcia-Roves
Juan Garcia-Ruiz
Ramón Garcia-Sanz
Adolfo Garcia-Sastre
Monica Garcia-Simon
Alfonso Garcia-Sosa
Eva Garcia-Vazquez
Maria Jose Garcia-Velloso
Ignacio Garcia-Verdugo
Alberto Garcia-Zamalloa
Alejandro Garciarrubio
A. Denise Garcia
Angel Garcia
Celia Garcia
Daniel Garcia
David Garcia
Elena Garcia
Esther Garcia
Gabriela Garcia
Guilherme Garcia
Hernan Garcia
Idoia Garcia
Jose Garcia
Justine Garcia
L. Rene Garcia
Luis Garcia
Maricarmen Garcia
Pilar Garcia
Rodrigo Garcia
Santiago Garcia
Solange Garcia
Valerie Garcia
Angel Garcimartín
Dominique Garcin
Elsa Garcin
Christophe Garcion
Stephen Garczynski
María Laura García Bermejo
Andrés García Floriano
Joaquín García MArtinez
Abel García Nájera
Mercedes García Sánchez
Eleonora García Véscovi
Justo García de Yébenes
J.A. García-Charton
Salvador García-Delpech
César García-Díaz
Alfredo García-Fernández
José García-Fernández
David García-García
José-María García-García
José García-Giménez
Marina García-Llorente
Guillermo García-Manero
E García-Martín
Luis García-Olmos
Dolores C. García-Olmo
Fuensanta García-Orenes
Pablo García-Palacios
María García-Parajo
Isabel García-Real
María García-Robles
Hector García-Rodicio
Francisco García-Río
Leopoldo García-Sancho
Angel García-Villalón
Federico García
Isidoro García
Jesús García
José Luis García
Juan Antonio García
Luis García
María García
Olga García
Thomas Gardali
Antoine Gardarin
Adrian Garda
Maria Gardberg
Sara Gardenghi
Susana Gardete
Barry Gardiner
Chris Gardiner
Donald Gardiner
Katheleen Gardiner
Natalie Gardiner
Stuart Gardiner
Tom Gardiner
Roman Gardlik
Andy Gardner
Beth Gardner
Christina Gardner
David Gardner
Gary Gardner
Humphrey Gardner
Lawrence Gardner
Melissa Gardner
Paul Gardner
Randolph Gardner
Raquel Gardner
Scott Gardner
Toby Gardner
Fabrizio Gardoni
Lucia Gardossi
David Gard
Micheal Gard
Melanie Gareau
Kevin Garey
Lauren Garfield
Robert Garfield
Sara Garfield
David Garfinkel
Raimundo Gargallo
Luna Gargani
Lisa Gargano
Laura Gargiulo
Ali Gargouri
Abishek Garg
Neha Garg
Nisha Garg
Pramod Garg
Puneet Garg
Rohini Garg
Vivek Garg
Gerhard Garhöfer
Barbara Garibaldi
Brian Garibaldi
Manuela Gariboldi
Genevieve Gariepy
Marisa Gariglio
Eduardo Garin
Noe Garin
Getachew Gari
Cecilia Garlanda
Ellen Garland
Scott Garman
Barbara Garmy-Susini
Andrea Garmyn
Amanda Garner
Brett Garner
Matt Garner
Paul Garner
Shawn Garner
Philip Garnett
Stephen Garnett
Marcia Garnica
Sigisfredo Garnica
Nicolas Garnier
Romain Garnier
Nikita Garnov
Holger Garn
Filippo Garofalo
Michela Garofalo
Giuliano Garofolo
Daniela Garone
Vesna Garovic
Anders Garpebring
William Garrard
Michael Garratt
Sandra Garraway
Melissa Garren
Amy Garrett
James Garrett
Nigel Garrett
R. Kelly Garrett
Scott Garrett
Teresa Garrett
Timothy Garrett
Michael Garrick
Ryan Garrick
Ignacio Garrido-Laguna
Marta Garrido-Novelle
Carmen Garrido
Lucia Garrido
Marcelo Garrido
Pablo Garrido
Pere Garriga
Kathleen Garrison
Scott Garrison
Deborah Garrity
René Garruña-Hernández
Kathrin Garschall
Danielle Garsin
Rebecca Garten
Andrew Gartland
Anton Gartner
Coral Gartner
Andreas Gartus
Haim Garty
Nandita Garud
W. Timothy Garvey
Elaine R. Garvican
Michael Garvin
Thomas Gary
Eduardo Garza Villarreal
Anthony Garza
Carlo Garzelli
Carol Garzon Lopez
Tomas Garzon-Muvdi
Maria Gasalla
Janvier Gasana
Rosa Gasa
Christoph Gasche
D Gasecki
Danijela Gasevic
Gasim Gasim
Agata Gasiorowska
Giedrius Gasiunas
Anne Gaskett
Peter Gaskill
Jeremy Gaskins
Stephane Gasman
Julien Gasparini
Laura Gasparini
E Gasparino
Flavio Gaspari
Roberto Gaspari
Daniela Gasparotto
Debora Gasperini
Christine Gaspin
Vanessa Gasser-Steiner
Susan Gasser
Pamela Gasse
Nikolaus Gassler
Patricia Gasso
Achim Gass
Natalia Gass
Peter Gass
Amalia Gastaldelli
Eduardo Gastal
Adam Gastonguay
C Louie Gaston
Tony Gaston
Francisco Gasulla
Angharad Gatehouse
Edward Gaten
Soeren Gatermann
John Gatesy
Stephen Gatesy
Andrew Gates
Deanna Gates
Kathleen Gates
Kathryn Gatford
Jay Gatrell
Gemma Gatta
Pietro Gatti-Lafranconi
Luca Gattinoni
Domenico Gatti
Francesca Gatti
Craig Gatto
Federico Gatto
Marino Gatto
Jean-Pierre Gattuso
Justin D. Gatwood
Amir Gat
Kurt Gaubatz
Anne-Sophie Gauchez
Hugh Gauch
Jean Gaudart
Daniel Gaudet
Pascale Gaudet
Brandon Gaudiano
Silvana Gaudieri
Arnaud Gaudin
Luciano Gaudio
Benoit Gaudou
Rene Gaudreault
Phillip Gauger
Dominique Gauguier
James Gauld
Natalie Gauld
Niall Gauld
Robert Gaultney
Victor Gault
Ajay Gaur
Rajiv Gaur
Ankur Gautam
Uma Shankar Gautam
Vivek Gautam
Daniel Gautheret
Baptiste Gauthier
Benoit Gauthier
Emilie Gauthier
Karine Gauthier
Marie Gauthier
Monique Gauthier
Olivier Gauthier
Sylvie Gauthier
Anne Gautier-Bouchardon
Amandine Gautier-Stein
Alfonso Gautieri
Emmanuel-Laurent Gautier
Virginie Gautier
Jacques Gautrais
Joel Gautron
Laetitia Gauvin
Susan Shur-Fen Gau
Paulo Gavaia
Rafael Gavara
Paul Gavaza
Konstantin Gavazov
Isabella Gavazzi
David Gaveau
Jeremie Gaveau
Claire Gaveriaux-Ruff
Olivier Gavet
Elisabetta Gavini
Felicity Gavins
Amelia Gavin
Anne-Claude Gavin
Tim Gavin
Riccardo Gavioli
Lilach Gavish
Sergey Gavrilets
Mikhail Gavrilin
Alexander Gavrilov
Leonid A. Gavrilov
Maria Gavrilo
Marija Gavrovic-Jankulovic
Rosalina Gavín
Atul Gawande
Indika Gawarammana
Thomas Gawlowski
Bertram Gawronski
Peter Gawthrop
Etienne Gayat
Ezra Gayawan
Ester Gaya
Guillaume Gayet
Brian Gaylord
Asheber Gaym
Francisco Gaytan
Irina Gazaryan
Florence Gazeau
Elena Gazina
Dan Gazit
Iguler Gazi
Raúl Gazmuri
Stéphane Gazut
Sonia Gazzarrini
Carmine Gazzaruso
Elisabetta Gazzerro
Valeria Gazzola
Marco Gazzoni
Uwe Gbureck
N. Gcebe
Amos Gdalyahu
David Gealy
Po-Wu Gean
Ashley Gearhardt
David Geary
Steven Geary
Timothy Geary
Fatima Gebauer
Florian Gebauer
Konstanze Gebauer
Jane Gebbie
Klaus Gebel
Andreas Gebert
Nicole Geberzahn
John Gebe
Christiane Gebhardt
Christof Gebhardt
Christoffer Gebhardt
Stefan Gebhardt
Jerry Gebhart
Abebe Gebregirogis
Aster Gebrekirstos
Wondwossen Gebreyes
Nick Gebruers
Agreta Gecaj-Gashi
Jozef Gecz
Phillip Gedalanga
Lashitew Gedamu
Steven Gedde
Nilgün Gedik
D. Geelhoed
Jeanine Geelhoed
Alexander Geen
Linda Geerligs
Arie Geerlof
Geert-Jan Geersing
Andrew Geers
Gill Geesey
Dylan Gee
Katrina Gee
Eli Geffen
Maria Geffen
Jorge Geffner
Karl Gegenfurtner
Gernot Geginat
Kurt Gehlsen
Mattias Gehre
Jochen Gehrig
Adam Gehring
Andrew Gehring
Christoph Gehring
Kalle Gehring
Mary Gehring
Niels Gehring
Mario Gehri
Ulrich Gehrmann
Scott Geib
Klaus Geider
Peter Geigenberger
Cherie Geiger
Daniel Geiger
Margarethe Geiger
Terrence Geiger
Marcio Geihs
Brian Geisbrecht
Sven Geiselhardt
Eldon Geisert
Fritz Geiser
Thomas Geiser
Jonathan Geisler
Katrin Geisler
Peter Geisler
Tobias Geisler
Nicholas Geisse
Alexander Geissler
Paul Wenzel Geissler
Brian Geiss
Christian Geis
Tobias Geith
Florian Gekeler
Daniel Gelain
Rafael Gelaleti
Bizu Gelaye
Harris Gelbard
William Gelbart
Götz Gelbrich
Bruce Gelb
Hennie Geldenhuys
Wentzel Gelderblom
Peter Geldhof
Stephan Geley
Jeffrey Gelfand
Mikhail Gelfand
Cecilia Gelfi
Gary Gellerman
Alan Geller
Herbert Geller
Josep Gelpí
James Gelscleichter
A Geluk
Stanton Gelvin
Birgit Gemeinholzer
Anthony Gemignani
Jozsef Geml
Carmelina Gemma
Marco Gemma
Robert Gemmill
Anja Gemperli Graf
Emmanuel Gempp
David Gems
Thiago Genaro-Mattos
Olga Genbacev
Caroline Genco
Robert Genco
Howard Gendelman
Anne-Valerie Gendrel
Dominique Gendrel
Louis Gendron
Susanna Genedani
Igor Generalov
Diane Genereux
Elke Genersch
Joan Genescà
Lorenzo Genesio
Jacques Genest
Anne-Marie Genevière
Haiyan Geng
Yanquan Geng
Yong Geng
Yupeng Geng
Guy Genin
Massimo Gennarelli
Silvia Gennari
Solange Gennari
Arne Gennerich
Jean-Luc Gennisson
Christel Genoud
Helen Genova
Piero Genovesi
Andrea Genre
Fernanda Genre
Zhao Genshi
Lianne Gensler
Edouard Gentaz
Fernando Genta
Pedro Genta
Harald Genth
Chris Gentile
Fabrizio Gentile
Giorgio Gentile
Rodolphe Gentili
Stephen Gentleman
Dedre Gentner
Matthew Gentry
Emilie Genty
Orsolya Genzel-Boroviczeny
Lisa Genzel
Janet Genz
Emmanuel Geoffriau
Valérie Geoffroy
Dimitrios Georgakopoulos
Nikolaos Georgantzis
Fotis Georgatos
Nikolaos Georgelis
Philippe Georgel
Maria-Magdalena Georgescu
Mark Georgeson
Michel Georges
Annie George
Benjamin George
Brandon George
Eric George
Gavin George
Isabelle George
Jacob George
James George
Jay George
Joshy George
Kai George
M. Anne George
M. Patricia George
Michael George
Nathalie George
Olivier George
Papanikolaou George
Ray George
Saby George
Sarah George
Scott George
Sheila George
Sophia George
Varghese George
Emmanouil Georgiadis
Janniko Georgiadis
Millie Georgiadis
Nicholas Georgiadis
Radostina Georgieva
Milen Georgiev
Elisabeth Georgii
Sophie Georgin-Lavialle
Christos Georgiou
Apostolos Georgopoulos
Anastasios Georgoulis
Raymond Geor
Adam Gepner
Mark Geppert
Pierangelo Geppetti
Joseph Geraci
Luca Gerardo-Giorda
Nicole Gerardo
Sanne Gerards
Rita Gerardy-Schahn
Oleg Gerasimenko
Anna Gerasimova
Evgenia Gerasimovskaya
Nimish Gera
Charles Gerba
Anthony Gerber
Bertram Gerber
David Gerber
James Gerber
Philipp Gerber
Yariv Gerber
Daniel Gerdeaux
A. Martin Gerdes
Gertruida Gerdes
Jantje Gerdes
Norbert Gerdes
Marco Gerdol
Renato Gerdol
Caitlin Gerdts
Ziomara Gerdtzen
Z. Nevin Gerek
Akos Gerencser
Losif Gergen
Nashaat Gerges
H Gerhardt
Glenn Gerhard
Markus Gerhard
Ralf Gerhard
Joachim Gerhold
Pille Gerhold
Martin Gericke
Guido Gerig
Christine Gerin
Henri Gerken
LouAnn Gerken
Alexander Gerlach
Gabriele Gerlach
Jared Gerlach
Oliver H.H. Gerlach
Robin Gerlach
Roman Gerlach
Patrick Gerland
Wolfram Gerlich
Ivan Gerling
Christian Gerloff
Nancy Gerloff
Sarah Gerlo
David Germanaud
Antonino Germana
Guido Germano
Alexander German
Bruce German
Anastasios Germenis
Pierre Germon
Alison Gernand
Giuseppe Gerna
Eugene Gerner
Peter Gerner
James Gern
Melanie Gerphagnon
Sonja Gerrard
Philippe Gerrienne
Hans Gerritsen
Lotte Gerritsen
Edward Gershburg
Michael Gershon
Elena Gershtein
Dr. Laurel J Gershwin
Rolf Gersonde
Alexander Gerson
Sarah Gerson
Ulrich Gerstel
Louis Gerstenfeld
Jeffrey Gerst
Robert Gerszten
William Gerthoffer
Monica Gerth
Karl Gertow
Jürg Gertsch
Jason Gertz
Will Gervais
Alain Gervaix
Francesco Gervasio
Sabata Gervasio
Stephanie Gervasi
Ana Gervassi
Nadine Gervois
Klaus Gerwert
Sigal Gery
Mang-Jye Ger
Hernâni Gerós
Dean Gesch
Adam Gesing
Benoît Geslin
Moshi Geso
Manfred Gessler
Bradford Gessner
Marcos Gestal
Tarsis Gesteira
Jason Gestwicki
Aneley Getahun
Zerihun Getaneh Getaneh
Kyle Gettler
Lee Gettler
Kiesa Getz Kelly
Stephan Getzin
Stephan Getzmann
Markus Geuking
Changiz Geula
Stefano Geuna
Jan Geuns
Geoffrey Geupel
Werner Geurtsen
Piet Geusens
Michael Geusz
P Geutjes
Olivier Gevaert
Pierre Alain Gevenois
David Gewirtz
Hartmut Geyer
Marco Geymonat
Stig Gezelius
Feng Ge
Guang-Bo Ge
Jian Ge
Long Ge
Sheng Ge
Xianhong Ge
Xin Ge
Xiuli Ge
Xue-Jun Ge
Yuan Ge
Yubin Ge
Zhao-Jia Ge
Zhizheng Ge
David Gfeller
Amin Ghabrial
Sanjeev Ghadi
Sadaf Ghaem-Maghami
Amir Ghaemmaghami
Sina Ghaemmaghami
Fatemeh Ghaffarifar
H. O. Ghaffari
Saghi Ghaffari
Bijar Ghafouri
Rohit Ghai
Bijan Ghaleh
Homa Ghalei
Lilian Ghandour-Abiad
Anand Ghanekar
Ghader Ghanizadeh
Raad Gharaibeh
Behrouz Gharesi-Fard
Morteza Gharib
Sina Gharib
Asghar Ghasemi
M. Ghasemi
Behnam Ghasemzadeh
Akhgar Ghassabian
Abou-Alfa Ghassan
Pavan Ghatty
Ali Ghavami
Saeid Ghavami
Soosan Ghazizadeh
Kamelia Ghazi
Jaboury Ghazoul
Leah Gheber
Elodie Ghedin
Tarik Gheit
Frank Gheradini
Lisa Gherardini
Giovanni Gherardi
Mihaela Gherghiceanu
Ştefan Cristian Gherghina
Bruno Ghersi
Chiara Ghezzi
Fabio Ghezzi
Pietro Ghezzi
Elena Ghezzo
Lorenzo Ghiadoni
Marzieh Ghiasi
Jean-Eric Ghia
Lina Ghibelli
Riccardo Ghidoni
Michele Ghielmini
Veronica Ghiglieri
Giorgio Ghigliotti
Claudia Ghigna
Alessandra Ghigo
Reena Ghildyal
Rajan Ghimire
Mark Ghirardello
Maria Ghirardi
François Ghiringhelli
Silvia Ghirotto
Fabrizio Ghiselli
Daniela Ghisotti
Dhanjoo Ghista
Steven Ghivizzani
Tullio Ghi
Tahar Ghnaya
Ali Gholipour
Hazem Ghoneim
Seyed Ghorashi
Mohamed Ghorbel
Anuja Ghorpade
Abhisek Ghosal
Geoffrey Ghose
Toorjo Ghose
Saurabh GhoshRoy
Kalpana Ghoshal
Amit Ghosh
Arkasubhra Ghosh
Arko Ghosh
Ayantika Ghosh
Chaitali Ghosh
Chandra Ghosh
Debashis Ghosh
Debraj Ghosh
Dipankar Ghosh
Jagadananda Ghosh
Jayashri Ghosh
Moumita Ghosh
Paramita Ghosh
Ratna Ghosh
Rita Ghosh
Ritwik Ghosh
Romi Ghosh
Saikat Kumar Ghosh
Samik Ghosh
Samiran Ghosh
Samit Ghosh
Sankar Ghosh
Shilpi Ghosh
Siddhartha Ghosh
Sonali Ghosh
Sourav Ghosh
Sukla Ghosh
Tapash Ghosh
Tushar Ghosh
Zhumur Ghosh
sumantra Ghosh
Yong Song Gho
Abdeljelil Ghram
Abduwasit Ghulam
Rodrigo Giacaman
Mauro Giacca
Domenico Giacco
Rosalba Giacco
Andrea Giachetti
Gabriele Giachin
Mario Giacobini
Lisa Giacomelli
Roberto Giacomelli
Sylvaine Giakoumi
Rebecca Giallo
Evangelos Giamarellos-Bourboulis
Barbara Giambene
Antonino Giambona
Joseph J. Giambrone
Anna Giammanco
Zuccheri Giampaolo
Ottavio Giampietro
Chou-Zen Giam
Elisabetta Gianazza
Sara Gianella
Giuseppe Gianfranceschi
Annunziata Giangaspero
Felice Giangaspero
Tommaso Giani
Cristina Giannattasio
Michele Giannattasio
Sergio Giannattasio
Marco Giannelli
Daniela Giannessi
Cosimo Giannini
T Cristina Giannini
Stephano Gianni
Alberto Giannoni
E Giannopoulou
Marianna Giannoulaki
Maria Giannouli
Daniel Gianola
Ernesto Gianoli
Alice Gianstefani
Eleonora Gianti
Antonino Giaquinta
Charles Giardina
Paola Giardina
Ida Giardino
William Giardino
Jean-Christophe Giard
Christian Giaume
Hannah Giauque
Luis Giavedoni
Pedro Giavina-Bianchi
Stephane Gibaud
Chris Gibbons
Don Gibbons
Henry Gibbons
Sean Gibbons
Adrian Gibbs
Allen Gibbs
Bernhard Gibbs
Daniel Gibbs
Heather Gibbs
Kurt Gibbs
Lisa Gibbs
Melanie Gibbs
Raymond Gibbs
Alasdair Gibb
Fraser Gibb
Gillian Gibb
Robbin Gibb
Susan Giblin
Geoffrey Gibney
Richard Gibney
Jean-François Gibrat
Amy Gibson
Bradley Gibson
Daniel Gibson
David Gibson
Deanna Gibson
Jacob Gibson
Joel Gibson
Leigh Gibson
Margaret Gibson
Mark Gibson
Matthew Gibson
Peter Gibson
Spencer Gibson
Stephen Gibson
Peter Gichangi
Hannah Gideon
Olof Gidlof
Albert Gidon
Xavier Gidrol
Arne Giebeler
Susanna Giedne
Maciej Giefing
Roben Gieling
Notburga Gierlinger
Marek Gierlotka
Anne Giersch
Klaus Giersiepen
Sean Giery
Richard Gieseck
Helge Giese
Karl Giese
Nathalia Giese
Régis Giet
Philip Giffard
Diane Gifford-Gonzalez
Danna Gifford
Katie Gifford
Matt Gifford
Rene Gifford
Robert Gifford
Vincenzo Gigantino
Maryellen Giger
Roman Giger
Robson Giglio
Elena Gigli
R Giguere
Sébastien Giguère
Marion Gijbels
Tom Gijssels
Mark Gijzen
Joanna Gil-Mohapel
Assu Gil-Tena
Yolanda Gilaberte
Marine Gilabert
Sharon Gilaie-Dotan
Federica Gilardi
James Gilardi
Kirsten Gilardi
Tim Gilberger
Amy Gilbert
Christopher Gilbert
Clare Gilbert
Clément Gilbert
Donald Gilbert
Hamish Gilbert
Harry Gilbert
Jeffrey Gilbert
Kathleen M Gilbert
Marius Gilbert
Michael Gilbert
Penny Gilbert
Ruth Gilbert
Shawn Gilbert
Sophie Gilbert
William Gilbert
Eva Gilboa-Schchtman
Vladimir Gilca
Francis Gilchrist
Mike Gilchrist
Pavlo Gilchuk
Sabine Gilch
Jennifer Gilda
Donald Gilden
Theresa Gildner
Opher Gileadi
Alex Gileles-Hillel
Giorgio Gilestro
Emma Giles
Francis Giles
Wayne Giles
Krista Gile
Jeffrey Gilger
Matthias Gilgien
Matthew Gilg
Kenneth Gilhuijs
Renata Gili
Sebastiano Gili
Katherine Giljohann
Stacey Gilk
Erin Gillam
William Gillanders
David Gillans
Martine Gilleron
Duncan Gillespie
James Gillespie
John Gillespie
Laura Gillespie
Mark Gillespie
Annick Gilles
Germain Gillet
Laurent Gillet
David Gilley
George Gillies
Peter Gilligan
David Gillikin
Nicolas Gillings
Patricia Gillis
Bikram Gill
Clare Gill
Harsimran Gill
Inderbir Gill
Jacquelyn Gill
Jason Gill
Jessica Gill
Jonathan Gill
Richard Gill
Ritu Gill
Sean Gill
Steven Gill
Tejpal Gill
Tiffany Gill
Wayne Gill
Charles Gilman
Robert Gilman
Tucker Gilman
Philip Gilmartin
Brendan Gilmore
Denis Gilmore
Thomas Gilmore
Cynthia Gilmour
Emmanuelle Gilot-Fromont
Chris Gilpin
Deirdre Gilpin
Sarah Gilpin
Derek Gilroy
Simon Gilroy
Paul Gilson
Felipe Gil
José Gil
Manuel Gil
Minchan Gil
Ziv Gil
Jeffrey Gimble
Alessia Gimelli
Fabricia Gimenes
Jose Ignacio Gimenez-Nadal
Esteban Gimeno
Lucia Gimeno
Luis Gimeno
Maria Gimeno
Ruth Gimeno
Yoav Gimmon
John Gimnig
Phyllis Gimotty
Kevin Gimpel
Ulrike Gimsa
James Gimzewski
Joan Giménez
Philip Gingerich
Anne Gingery
Florent Ginhoux
Roman Ginnan
Yehuda Ginosar
Victor Ginsburgh
Carren Ginsburg
Annie Ginty
Fiona Ginty
Idit Ginzberg
Karni Ginzburg
Matthew Ginzel
Tania Gioia
Antimo Gioiello
Michael Gionfriddo
Jean-Marc Gion
Antonio Giordano
Bruno Giordano
Carla Giordano
Daniela Giordano
Mario Giordano
Ricardo Giordano
Rosaria Giordano
Silvia Giordano
Ugo Giordano
Alejandro Giorgetti
Marco Giorgio
Paolo Giorgirossi
Dante Giorgi
Elena Giorgi
Margherita Gioria
Rebecca Giorno
Otello Giovanardi
Marta Giovanetti
Donato Giovannelli
Elisa Giovannetti
Manuela Giovannetti
Catia Giovannini
James Giovannoni
Roberto Giovannoni
Marco Giovine
Ilene Gipson
Philip Gipson
Bruno Giraldes
Teresa Giraldez
Rafael Giraldo
Marta Giralt
Henrique Girao
Cedric Girard-Buttoz
Martin Girardin
Massimo Girardis
Adriana Girardi
Cesar Girardi
Enrico Girardi
Erika Girardi
Guillermina Girardi
Fabrice Girardot
Benoît Girard
Timothy Girard
Vincent Girard
Maximiliano Giraud Billoud
Andrew Giraud
Etienne Giraud
Sandrine Giraud
Tatiana Giraud
Jean-Antoine Girault
Tugrul Giray
Domenico Girelli
Nicolas Girerd
Maria Teresa Giret
David Gire
Mahasweta Girgenrath
Peter Girguis
Marzia Giribaldi
Orsi Giricz
Santhosh Girirajan
Gnanaratnam Giritharan
Ashok Giri
Jitender Giri
Shailendra Giri
Mariangela Girlanda
Jane Girling
Anteneh Girma
Eshetu Girma
Leonard Girnita
Mariela Gironacci
Xavi Gironella
David Giron
Maria Cecilia Giron
Giorgia Girotto
Vittorio Girotto
Helene Girouard
Maurice Giroud
Marc Giry-Laterriere
Fernando Giráldez
José-Antonio Girón-González
Andrej Gisbrecht
Storz Gisela
Robert Gish
Christian Giske
Pascale Gisquet
Günter Gisselmann
Mika Gissler
Lutz Gissmann
Mathieu Gissot
Catherine Gitau
Sophie Githinji
Daniel Gitler
Adriana Gittenberger-de Groot
Fred Gittes
Robert Gitzen
Alessio Giubellino
Anna Giudetti
George Giudice
Linda Giudice
Nick Giudice
Elisabetta Giuffra
Michele Giugliano
Rosalba Giugno
Alessandra Giuliani
Alessandro Giuliani
Cesidio Giuliani
Matteo Giuliani
Marina Giuliano
Michela Giuliano
Giovanni Giulietti
Sara Giunti
Martin Giurfa
Irina Giurgea
Sorin Giusca
Augusto Giussani
Paola Giussani
Maurizio Giustetto
David Gius
Patrícia Givisiez
Thomas Givnish
Uri Givon
Aleksander Giwercman
Ian Gizer
Alessio Gizzi
Leornardo Gizzi
Albert Gjedde
Bergljot Gjelsvik
Ruth A. Gjerset
Petter Gjersvik
Mark Gjomarkaj
Julijana Gjorgjieva
Spyros Gkelis
Despoina Gkentzi
Dafna Gladman
Douglas Gladue
Mark Gladwin
Michail Gladyshev
Hartmut Glaeser
Raymond Glahn
Stephen Glaholt
Mark Glaire
Stanton Glantz
David Glanzman
Benjamin Glaser
Keith Glaser
Philippe Glaser
Sally Glaser
Shannon Glaser
Tom Glaser
Steve Glasser
Richard Glassock
Brian Glass
Elizabeth Glass
J Glass
Jennifer Glass
Jonathan Glass
Mindy Glass
Nancy Glass
Martin Glas
Aharona Glatman-Freedman
Gerhard Glatting
Charles Glatt
Markus Glatzel
Rainer Glauben
Jeffrey Glaubitz
Ingmar Glauche
Gaetan Glauser
Vlad Glaveanu
Peter Glaves
Cris Glazebrook
Elizabeth Glaze
Paul Glazier
Jonathan Gleadle
Catherine Gleason
Colin Gleason
Daniel Gleason
Jennifer Gleason
Mary Gleason
Dieter Glebe
Dwight Gledhill
Jason Gleditsch
Nigel Gleeson
Paul Gleeson
Mathias Glehr
Norbert Gleicher
Christian Gleissner
Alain Gleizes
Pierre Emmanuel Gleizes
Deborah Glencross
John Glendinning
Andrew Glennerster
Martin J. Glennie
Alan Glennon
Kelsey Glennon
Richard Glennon
Catherine Glenn
Kevin Glenn
Travis Glenn
Al Glen
Fiona Glen
Maria Tarcela Gler
Isaias Glezer
Michael Glickman
Myer Glickman
Joseph Glicksohn
Gary Glick
Teodora Gliga
Bojana Gligorijevic
Tilmann Glimm
Gennadi Glinsky
Stephen Gliske
Erik Glocker
John Glod
Christian Gloeckner
Michael Glogauer
Annunziata Gloghini
Greg Gloor
Peter Gloor
Antonio Gloria
Herve Glotin
Hervé Glotin
Karine Gloux
Beverley Glover
David Glover
Kevin Glover
Louise Glover
Paul Glover
Francois Glowacki
Donald Glowinski
Kazimierz Glowniak
Stephen Gloyd
Nicholas Glozier
Thanh-Lan Gluckman
Marci Gluck
Alexey Glukhov
Katey Glunt
Anders Glynn
Laura Glynn
Gernot Glöckner
Jörn Glökler
Judith Glück
Peter Gmeiner
WH Gmeiner
William Gmeiner
Juraj Gmitrov
Michela Gnaldi
Timo Gnambs
Divya prakash Gnanadhas
S Gnanakaran
Massimiliano Gnecchi
Robert Gniadecki
Marek Gniadkowski
Danijela Gnjidic
Federica Gnudi
Peter Goadsby
Pål Goa
Helenice Gobbi
Marco Gobbi
Mauro Gobbi
Geoffrey Gobert
Sharon Gobes
Erika Gobet
Fernand Gobet
Cyril Gobinet
Christopher Gobler
Daniel Gochberg
Deborah Gochfeld
AC Gochnauer
Bernadette Gochuico
Christine Gockel
Gabriela Godaly
Amar Godar
Jasmin Godbold
Julie Godbout
Roger Godbout
Celine Goddard Codding
Ethan Goddard-Borger
Erin Goddard
John Goddard
Julie Goddard
Mark Goddard
Matthew Goddard
William Goddard
Bruno Goddeeris
Yves Godderis
Ben Godde
Simon Godecharle
Tanja Godenschwege
Theophile Godfraind
H. Charles Godfray
Alan Godfrey
Emily Godfrey
Keith Godfrey
Laurie Godfrey
Jacques Godfroid
Colin Goding
Job Godino
Lucy Godley
Maren Godmann
Brian Godman
Valdir Godoi
Jean-Jacques Godon
Debora Godoy-Izquierdo
Alejandro Godoy
Veronica Godoy
Ian Godsland
Hayward Godwin
Ian Godwin
James Godwin
Adam Godzik
Ulrich Goebel
Deborah Goebert
Mark Goebl
Werner Goebl
Julia Goedecke
Kelly Goedert
Joachim Goedhart
Vera Goehre
Eva Goellner
Ajay Goel
Apollina Goel
Pranay Goel
Ramesh Goel
Satyender Goel
Sonu Goel
Sudhir Goel
Krystyna Goembiowska
Pieter Goeminne
Sevan Goenezen
Benjamin Goeppert
Katharina Goerlich
Vivian Goerlich
Holger Goerlitz
David Goertz
Wil Goessens
Joaquim Goes
Heidi Goethert
Ralph Goethe
Martin Goettle
Erica Goetze
Cari Goetz
Jacky Goetz
Louis Goffe
Christine Goffinet
Jerome Goffin
Arthur Goff
Debra Goff
Stephen Goff
Parikshit Gogate
Michael Goggins
Fernando Goglia
Rajan Gogna
Radhika Gogoi
Vladimir Gogvadze
Moloya Gohain
Michel Gohar
Jin Gohda
Tomohito Gohda
Daniel Goh
Eyleen Goh
Gerald Goh
Joshua Goh
Kean Goh
Khean-Lee Goh
Winston Goh
Yun Shan Goh
Polina Goihberg
Scott Going
William Goins
Ziya Gokaslan
Rajesh Gokhale
Tufan Gokirmak
Manisha Gokulnath
Amos Golan
Talia Golan
Xavier Golay
Marcia Golberg
Alexandra Golby
M Golczak
T Golczewski
Alfred Goldberg
Caren Goldberg
Emma Goldberg
Gary Goldberg
Joanna Goldberg
Mark Goldberg
Martin Goldberg
Matthew Goldberg
Robert Goldberg
Sharon Goldberg
Stephen Goldberg
Terry Goldberg
David Goldblatt
Jeremy A Goldbogen
Lucy Golden-Mason
David Goldenberg
Robert Goldenberg
Ronald Goldenberg
Shira Goldenberg
Andy Golden
David Goldfarb
Allison Goldfine
Jeremy Goldhaber-Fiebert
Hana Golding
Michael Golding
Nick Golding
Tzipora Goldkorn
Tobias Goldmann
Wolfgang Goldmann
Daniel Goldman
Frederick Goldman
Gustavo Goldman
Jason Goldman
Jennifer Goldman
Jeremy Goldman
Denis Goldobin
Daniel Goldreich
Dean Goldring
Mary Goldring
TaShauna Goldsby
Pablo Goldschmidt
David Goldsmith
H Goldsmith
Jeff Goldsmith
Marian Goldsmith
Aaron Goldstein
Allan Goldstein
Bradley Goldstein
Leslie Goldstein
Paul Goldstein
Raymond Goldstein
Ewa Goldys
Barry Gold
David Gold
Elspeth Gold
Joseph Gold
Julian Gold
Maike Gold
Michael Gold
Wendy Gold
Marcin Golebiewski
Jerome Golebiowski
Dasantila Golemi-Kotra
Edward Golenberg
Delia Goletti
Janina Goletzke
Elena Goleva
Erin Goley
Hope Gole
Michael Goligorsky
Carol Golin
Michael Goliomytis
Srinivas Goli
Yulia Golland
John Gollan
Maik Gollasch
Philippe Golletquer
Michael Gollner
Sandra Gollnick
Leonardo Gollo
Johanna Goll
Mary Goll
Edward Golob
Diego Golombek
Beatrice Golomb
Annette Golonka
Pierre Goloubinoff
Tatyana Golovkina
Asieh Golozar
Thomas Golper
Betty Golsteyn-Thomas
Bart Golsteyn
Vassilij Goltsev
David Goltzman
VM Golubovskaya
Jonathan Golub
Mari Golub
Edgar Goluch
P Golzio
Fatma Gomaa
Monica Gomaraschi
Rosa Gomariz
Adrian Gombart
Aurelie Gombault
Mardi Gomberg-Maitland
Randi Gombos
Mark Gomelsky
Richard Gomer
Sérgio Gomes da Silva
Maria Gomes-Solecki
Aldrin Gomes
Bruno Gomes
Cynthia Gomes
Fernando Gomes
Guiomar Gomes
Jacinto Gomes
Joao Gomes
Luciana Gomes
Manuela Gomes
Maria Gomes
Marila Gomes
Maximiliano Gomes
Newton Gomes
Paula Gomes
Pedro Gomes
Enrique Gomez Barrena
Tomas Gomez Gascon
Jorge Gomez Marin
Ignacio Gomez Portillo
Antonio Gomez Sal
Javier Gomez-Ambrosi
Jose Gomez-Arroyo
Maria Jose Gomez-Benito
Mari Carmen Gomez-Cabrera
Diego Gomez-Casati
Elena Gomez-Diaz
Oscar Gomez-Duarte
Juan-Pablo Gomez-Escribano
Jesus Gomez-Gardenes
Manuel Gomez-Gonzalez
Froylan Gomez-Lagunas
Andres Gomez-Lievano
E Gomez-Lucia
Baltazar Gomez-Mancilla
Concepcion Gomez-Mena
Javier Gomez-Pilar
Pillar Gomez-Ramirez
manuel Gomez-Ramirez
Laura Gomez-Valero
Africa Gomez
Alice Gomez
Ana Gomez
Andres Gomez
Daniela Gomez
Esther Gomez
Fernando Gomez
Gabriela Gomez
German Gomez
J Gomez
Pablo Gomez
Sonia Gomez
Antoni Gomila
Margarita Gomila
Toni Gomila
Xavier Gomis-Rüth
Ana Gomis
Jennifer Gommerman
Ivo Gomperts Boneca
Eric Gomès
Anders Goncalves da Silva
Nicolas Goncalves-Mendes
Angela Goncalves
Bruno Goncalves
Elsa Goncalves
Joao Goncalves
Marcos Goncalves
Miguel Goncalves
Priscila Goncalves
Sandro Goncalves
Elena Goncharova
Alexander Goncharov
David Gonda
Tamas Gonda
David Gondek
Mary Gonder
Florence Gondret
Cedric Gondro
wu Gong fa
Francesco Gongolo
Céline Gongora
Jaime Gongora
Cheng-Xin Gong
Daozhi Gong
Fangqi Gong
Feng Gong
Guanyu Gong
Hao Gong
Hui Gong
Jian Gong
Jianbin Gong
Jimin Gong
Jun Gong
Liang-Wei Gong
Ping Gong
Qingqiu Gong
Seung Pyo Gong
Xiangyang Gong
Xiao Gong
Xiao-Yan Gong
Xiaohong Gong
Xue Gong
Xun Gong
Yan Gong
Yangmin Gong
Yilei Gong
Yiwei Gong
Yuewen Gong
Zhen-Hui Gong
Zheng Gong
Zhenping Gong
Fernando Goni
Stefano Gonnelli
Francois Gonon
Takahisa Gono
Graydon Gonsalvez
Tanja Gonska
Paolo Gonthier
Celia Maria Gontijo
Vygintas Gontis
Laura Gonzales Bosc
Joyce Gonzales
Gabriela Gonzalez Aleman
Jose Miguel Gonzalez Correa
Vanessa Gonzalez Ortiz
Rafael Gonzalez Redondo
Bernardo Gonzalez Riga
Andres Gonzalez Serrano
Elvira Gonzalez de Mejia
Alex Gonzalez-Aguero
Diego Gonzalez-Aguilera
Gloria Gonzalez-Aseguinolaza
Sandra Gonzalez-Bailón
Maria Gonzalez-Baro
Concepción Gonzalez-Bello
Lucia Gonzalez-Buendia
Magali Gonzalez-Colaço Harmand
Vanessa Gonzalez-Covarrubias
Victoria Gonzalez-Dugo
Narjol Gonzalez-Escalona
Raquel Gonzalez-Fernandez
Carlos Gonzalez-Juanatey
Mercedes Gonzalez-Juarrero
Javier Gonzalez-Maeso
Andres Gonzalez-Mancera
Lorenza Gonzalez-Mariscal
Emilio Gonzalez-Parra
Ana M Gonzalez-Pinto
Oscar Gonzalez-Recio
Elena Gonzalez-Rey
Fernando Gonzalez-Taboada
Jose Gonzalez-Valdez
Alejandro Gonzalez-Voyer
Bruno Gonzalez-Zorn
Alvaro Gonzalez
Antonio Gonzalez
Beatriz Gonzalez
Cesar Gonzalez
Cristina Gonzalez
Deyarina Gonzalez
Frank Gonzalez
Graciela Gonzalez
Jean-Paul Gonzalez
Jesus Gonzalez
Juan Gonzalez
Maria Gonzalez
Maria Eugenia Gonzalez
Marta Gonzalez
Michael Gonzalez
Patricio Gonzalez
Paula Gonzalez
R. Gonzalez
Raquel Gonzalez
Ronald Gonzalez
Sonia Gonzalez
Victor H. Gonzalez
Jesus Gonzalo-Asensio
Elio Gonzo
Roser Gonzàlez-Duarte
Miquel Gonzàlez-Meler
Diego González Halphen
Mauricio González-Forero
Ismael González-García
Miguel A González-Gay
Lizbeth González-Herrera
Verónica González-López
Alejandro González-Ojeda
Dolores González-Pacanowska
Acaimo González-Reyes
Alexandre González-Rodríguez
Águeda González-Rodríguez
Gualberto González-Sapienza
Rogelio González-Sarmiento
Daniel González-Tokman
Juan González-Varo
Claudio González-Wevar
Aida González
Celedonio González
Daniel González
Esther M. González
Josefa González
Zayre González
Anders Gonçalves da Silva
André Gonçalves
Bárbara Gonçalves
Emanuel Gonçalves
Lígia Gonçalves
Jennifer Gooch
Sara Goodacre
Uromi Goodale
Karen Goodall
Stuart Goodall
Aaron Goodarzi
Rose Goodchild
Sarah Goodchild
Peter Goodell
Ellen Goode
Ian Goodfellow
Geoffrey Goodhill
Martin Goodier
Michael Goodin
Alan Goodman
Andrew Goodman
Catherine Goodman
Christopher Goodman
Daniel Goodman
James Goodman
Joel  M Goodman
Richard Goodman
Robert Goodman
Robert L Goodman
Steven Goodman
Charles Goodnight
Steven Goodreau
David Goodrich
Laurie Goodrich
Lisa Goodrich
Suzanne Goodrich
Jodie Goodridge
David Goodsell
Nicola Goodson
Adam Goodwill
Andrew Goodwin
Will Goodwin
Paul Goodyer
Liam Good
Margaret Good
Michael Good
Stephen Good
Joshua Gooley
Chinthaka Gooneratne
Ashantha Goonetilleke
Ellen Goossens
Luc Goossens
Nicolas Goossens
Pierre Goovaerts
Kasthurira Gopalakrishnan
Rajaram Gopalakrishnan
Ramakrishnan Gopalakrishnan
Roja Gopalakrishnan
Thirumalai Gopalakrishna
Venkat Gopalan
Vinod Gopalan
Balasubramanian Gopal
Radhika Gopal
Satish Gopal
Udhayakumar Gopal
Ajay Gopinathan
Bamini Gopinath
Kaundinya Gopinath
Morgan Gopnik
Margarete Goppelt-Struebe
Santhi Gorantla
Vijay Gorantla
Oleg Gorbatyuk
Vera Gorbunova
N Gorbunov
Anna Gorbushina
Alexander Gorbushin
Lyudmila Gordeeva
Valentin Gordeliy
Victor Gordeuk
Marijke Gordijn
Luis Gordillo
Phillip Gordon-Weeks
Anthony Gordon
Bruce Gordon
Christopher Gordon
Craig Gordon
Cristopher Gordon
David Gordon
Derek Gordon
Iain Gordon
Ilanit Gordon
Karen Gordon
Marion Gordon
Rachel Gordon
Stephen Gordon
Tessa Gordon
Oscar Gordo
Claire Gordy
David Gorelick
Chris Gore
Meredith Gore
Alemayehu Gorfe
Nicole Gorfinkiel
Marjan Gorgievski
Chris Gorgolewski
Vassilis Gorgoulis
Alain Goriely
Stanislas Goriely
Nigel Goring-Morris
Daphne Goring
Giorgio Gorini
Giuseppe Gorini
Alfredo Gorio
Marga Goris
Tobias Goris
Simone Gori
Renata Gorjão
Gregor Gorkiewicz
Adrienne Gorman
Kyle Gorman
Thomas Gorman
Eamonn Gormley
Jemma Gornall
Joan Gornals
Sebastian Gornik
Guy Gorochov
V Gorodner
Jorg Goronzy
Myriam Gorospe
Amaya Gorostiza
Juan Gorraiz
Simone Gorressen
Andrew Gorringe
Kylie Gorringe
Paul Gorry
Sven Gorr
Malgorzata Gorska-Ciebiada
David Gorski
BGH Gorte
Florin Gorunescu
S Gorzalczany
Marko Gosak
Alison Gosby
Markus Gosch
Jan-Hendrik Gosemann
Reinoud Gosens
Martin Gosling
Sam Gosling
Laure Gossec
Fabien Gosselet
Bruce Gossen
Julie Gosse
Leanne Gosse
Ryan Gosse
Achim Gossler
Christopher Goss
Dixie Goss
Erica Goss
Fredric Goss
Cene Gostinčar
Devrishi Goswami
Prabhat Goswami
Sumanta Goswami
Holger Gothe
Yoav Gothilf
Takanari Gotoda
Mitsukazu Gotoh
Noriko Gotoh
Hiro Goto
Kaku Goto
Kazushige Goto
Masuo Goto
Naohisa Goto
Susumu Goto
TK Goto
Yasuyuki Goto
Marco Gottardo
Meyer Gottesberge
Irving Gottesman
Michael Gottesman
Susan Gottesman
Giovanni Gotte
Martin Gotte
Michael Gottfert
Magnus Gottfredsson
Björn Gottfried
Berthold Gottgens
Natalia Gottig
Chitti Babu Gottimukkala
Cecilia Gotti
Yuval Gottlieb-Dror
Assaf Gottlieb
David Gottlieb
Geoffrey Gottlieb
Yuval Gottlieb
Heinrich Gottlinger
Alexander Gottschalk
Catherine Gottschalk
Marcelo Gottschalk
Stephen Gottschalk
Thomas Gottschalk
William Gottschalk
Katherine Gottschall-Pass
Carsten Gottschlich
Bruno Gottstein
Anders Gottsäter
Lars Gotzenberger
Marlène Goubault
Liesbet Goubert
Renan Goude
Bruno Goud
Christopher Gough
Leonie Gough
Patricia Gough
Tarik Gouhier
Cécile Goujard
Caroline Goujon
Luis Goulao
Luiz Goulart
Celia Goulding
Billie Gould
Carolyn Gould
Ernest Gould
Gwyn Gould
Jane Gould
Sven Gould
Ioannis Goulis
Dave Goulson
Marie-Jose Goumans
Louisa Goumidi
Elias Gounaris
Prabhu Gounder
Abdelilah Gounni
Matthew Goupell
Robert Gourdie
Geneviève Gourdon
Samudrala Gourinath
Charlie Gourley
Pierre-Antoine Gourraud
Richard Gourse
Annick Goursot
Michael Gousie
Jérôme Gouttenoire
Aurélie Goutte
Jean-Francois Gout
Ricardo Gouveia
Sidney Gouveia
Gavin Gouws
Mieke Gouwy
Manolo Gouy
Deming Gou
Mingyue Gou
Shanmiao Gou
John Govan
JS Goveas
Nelesh Govender
Aska Goverse
Roland Govers
J. Amaranath Govindan
Rajgopal Govindarajan
Darshini Govindasamy
Chhabi Govind
Varan Govind
Jerome Govin
Stefano Govoni
Elena Govorkova
Marina Govoroun
Eric Gowans
Shannon Gowans
Channe Gowda
D. Channe Gowda
Juan Gowda
Manje Gowda
Kymberly Gowdy
Aoife Gowen
Brian Gowen
Christopher Gowen
William Gower Jr
Corinne Gower-Rousseau
Humaira Gowher
Penny Gowland
John Gowlett
Chien-Hung Gow
Kenneth Gow
Félix Goyache
Arun Goyal
Lipika Goyal
Neena Goyal
Raj Goyal
Ravi Goyal
Igor Goychuk
Roberto Gozalbo-Rovira
Evelyne Gozal
Illana Gozes
Davood Gozli
Daniele Gozzi
Joaquín Goñi
Maurits Graafland
Natalia Grabar
Laura Grabel
Markus Grabenbauer
Fabian Grabenhorst
Heidi Grabenstatter
Manfred Grabherr
Clemens Grabher
Iztok Grabnar
Andreas Grabrucker
Luis Graca
David Gracey
Kathryn Grace
Elena Gracheva
Carlos Gracia-Lazaro
Luis Gracia-Marco
Jordi Gracia-Sancho
Valentina Graci
Sebastian Grade
Rolf Gradinger
Luigi Gradoni
Ryan Graebner
Frederico Graeff
Friedrich Graesser
Jan Graffelman
Jason Graff
Mariaelisa Graff
Elizabeth Grafton-Cardwell
Ben Grafton
Daniel Graf
Erika Graf
Joerg Graf
Michael Graf
Peter Graf
Amanda Graham
Barney Graham
Bruce Graham
Danielle Graham
Delyth Graham
Douglas Graham
Ian Graham
Jay Graham
John Graham
Matthew Graham
Monty Graham
Neil Graham
Nicholas Graham
Robert Graham
Scott Graham
Sean Graham
Simon J Graham
Stephen Graham
Steve Graham
Stewart Graham
Stuart Graham
Susan Graham
Terry Graham
Nora Grahl
Jessica Grahn
Gallia Graiani
Wolfgang Graier
David Grainger
Jeffrey Gralnick
Irene Gramaglia
Hugo Gramajo
Maria Gramatges
Thomas Gramberg
Alexandre Gramfort
Greta Gramig
Oliver Gramlich
Paola Grammatico
Dimitris Grammatopoulos
Karl Grammer
Lydia Gramzow
Lone Gram
Urs Granacher
Lars-Petter Granan
Kelly Granberg
Maria Granberg
F Grandas
Jonathan Grandaubert
Ulrich Grandel
Andrew Grande
Joseph Grande
Duane Grandgenett
Anjana Grandhi
Temple Grandin
Paola Grandi
Valérie Grandjean
Jorg Grandl
Michael Grandner
Rodrigo Grandy
Dan Grandér
Elise Granek
Roser Granero
Michael Graner
Joey Granger
Nicolas Granger
Corinne Grangette
Ann-Charlotte Granholm
Christine Granier
Margareta Granlund
Mats Granlund
Sander Granneman
Michal Granot
Yelena Granovsky
Maria Grano
Erik Granquist
Hanna Granroth-Wilding
Jane Grant-Kels
Alison Grant
Brydon Grant
Evan Grant
Gerald Grant
Gregory Grant
Jackie Grant
James Grant
Jason Grant
Jennifer Grant
Ken Grant
Kyle Grant
Maria Grant
Michael Grant
Nancy Grant
Paul Grant
Peter Grant
Robert Grant
Ryan Grant
Sean Grant
Steven Grant
Stuart Grant
Taran Grant
Warwick Grant
William Grant
Francesca Granucci
Cristina Granziera
Alberto Granzotto
Alexander Graphodatsky
Martin Grapow
Alessandro Grapputo
Marion Grare
Kate Grarock
Beatriz Gras-Miralles
Corinna Grasemann
Bettina Grasl-Kraupp
beatrice Grasland
Raoul Grasman
Floris Grasmeijer
Britton Grasperge
Gaia Grassetto
Christian Grasshoff
Emanuela Grassilli
Claudio Grassi
Davide Grassi
Fabrizio Grassi
Mario Grassi
Guntram Grassl
Giovanni Grasso
Ingo Grass
Luuk Gras
Ignazio Grattagliano
Caterina Gratton
Paolo Gratton
Brian Gratwicke
Alois Gratwohl
Iris Gratz
Jordi Grau-Moya
Peter Graumann
Michael Graupner
Dan Graur
Diana Graus Porta
Ricardo Grau
Vicente Grau
Carrie Graveel
Claudia Gravekampa
Simon Gravel
C Graversen
Dana Graves
David B Graves
Edward Graves
J Anthony Graves
Jeff Graves
Lee Graves
Stephen Graves
Michael Gravett
Jorgen Gravning
Frederik Graw
Katherine Gray-Donald
Joy Gray-Munro
Eva Grayck
Barry Grayson
Mitchell Grayson
Warren Grayson
Andrew Gray
Christopher Gray
Clive Gray
David Gray
Elin Gray
Glenda Gray
Gregory Gray
Jeremy Gray
Jhanelle Gray
John Gray
Kimberly Gray
Kurt Gray
Laura Gray
Meeghan Gray
Michael Gray
N Gray
Nicola Gray
Patricia Gray
Peter Gray
Richard Gray
Robert Gray
Sarah Gray
Stephen Gray
Steven Gray
Stuart Gray
Alessandro Graziano
Giuseppe Graziano
Giusi Graziano
Giovanni Grazioso
Magdalena Grce
Daniel Grear
Jane Greatorex
David Greaves
Erin Greaves
Boris Greber
Azzura Greco
Dario Greco
Luigi Greco
Steven Greco
Sara Gredmark Russ
J. Timothy Greenamyre
Gili Greenbaum
Joel Greenberger
Cheryl Greenberg
David Greenberg
James Greenberg
Jeffrey Greenberg
Matthew Greenblatt
Sharon Greenblum
Arin Greene
Deanna Greene
Harry Greene
James Greene
Mark Greene
Michael Greene
Talya Greene
Warner Greene
Ben Greenfield
Edward Greenfield
Michael Greenfield
Susan Greenfield
Paul Greengard
Ian Greenhouse
Justin Greenlee
Anne Greenough
Ralph Greenspan
Adam Greenstein
Iain Greenwood
John Greenwood
Michael Greenwood
Pamela Greenwood
Paul Greenwood
Adam Green
Andy Green
Beverley Green
Brett Green
Charles Green
Charlotte Green
David Green
Elizabeth Green
Geoffrey Green
Heather Green
Helen Green
Jeff Green
Kevin Green
Michael Green
Nancy Green
Patrick R Green
Peter Green
Rebecca Green
Robin Green
Rosemary Green
Sharone Green
Stefan Green
Stephanie Green
Susan Green
Trish Green
Victoria Green
Judith Greer
Jeffrey Greeson
Ursula Greferath
Aldo Grefhorst
Juraj Gregan
Giuliana Gregato
Anthony R Gregg
Christopher Gregg
Ronald Gregg
Gustavo Gregoracci
Ewa Gregoraszczuk
Lesley Gregoricka
Hans-Rolf Gregorius
Giovanni Gregori
Irene Gregory-Eaves
Cheryl Gregory-Evans
Andrew Gregory
Carl Gregory
Chris Gregory
Christopher Gregory
Diane Gregory
Fraley Gregory
Jeremy Gregory
Jesse Gregory
Melissa Gregory
Stephen Gregory
Steve Gregory
Celia Gregson
Nigel Greig
Andreas Greinacher
Stephan Greiner
Elli Greisenegger
Gorm Greisen
Tobias Greitemeyer
Eduardo Greizerstein
Aurelien Grellet
Christina Gremel
Pier Luigi Grenga
Daniel Grenier
Eric Grenier
Kay Grennan
Marlene Grenon
Laura Grenville-Briggs
Karen Grepin
Martin Greschner
Francesca Grespi
Pierre Gressens
Peter Gresshoff
Axel Gressner
Tim Greten
Rick Greupink
Marcel Greuter
Burkhard Greve
Felix Grewe
Peter Grewe
Finn Grey
Jeremy Grey
Jonathan Grey
Sanja Grgurić-Šipka
Giorgio Gribaudo
Kristen Gribble
Jozica Gricar
Elizabeth Grice
Daila Gridley
Tess Gridley
Tomas Griebling
Lauren Grieco
Paolo Grieco
Kathy Griendling
Oliver Griesbeck
Matthias Griese
Scott Grieshaber
Georg Griesinger
Stuart Grieve
Alessandra Griffa
Ann Griffen
Blaine Griffen
Amy Griffin
Ashleigh Griffin
Darren Griffin
Gilly Griffin
Marie Griffin
Michael Griffin
Robert Griffin
Russell Griffin
Stephen Griffin
Sam Griffiths-Jones
Charles Griffiths
Gareth D. Griffiths
Kristi Griffiths
Paula Griffiths
Richard Griffiths
Silja Griffiths
Simon Griffiths
Thomas Griffiths
Ulla Griffiths
Boyce Griffith
Daniel Griffith
Derek Griffith
James F. Griffith
Mike Griffith
Patrick Griffith
Thomas Griffith
Kristina Grigaityte
Carol Griggs
Emma Grigg
John Grigg
Francesco Grignani
Michel Grignon
Ulrich Grigoleit
Elena Grigorenko
Sophie Grigoriadis
Boyan Grigorov
Knarik Grigoryan
Corinne Griguer
Carlos Grijalva-Eternod
Carlos Grijalva
Johannes Grillari
Gabriel Grilli
Erwin Grill
Eva Grill
Jessica Grill
Joshua Grill
Leonhard Grill
Raymond Grill
Warren Grill
Brunilde Gril
David Grimaldi
Maurizio Grimaldi
Ramon Grima
Shelley Grimes
Bernhard Grimm
Christian Grimm
Daniela Grimm
Dirk Grimm
Felix Grimm
Jochen Grimm
Marcus Grimm
Sabine Grimm
Nigel Grimsley
J Grimsmo
Tom K Grimsrud
Deanna Grimstead
Tomas Grim
Farida Grinberg
Yevgenya Grinblat
Sergey Grinshpun
Steven Grinspoon
Konstantinos Grintzalis
Josef Grinyo
Christian Griot
Sofia Gripenberg
francesca Romana Grippaudo
Angela Grippo
Paul Grippo
Harald Grip
Laurel Grisanti
Giulia Grisendi
Dmitry Grishenkov
Anatoly Grishin
Olaf Grisk
Michael Griswold
Amel Gritli-Linde
Kerstin Gritsch
Valeriya Gritsenko
Tamara Gritsun
Jenna Gritzfeld
Sergei Grivennikov
Delphine Grivet
Fabio Grizzi
William Grizzle
Giorgia Gri
Suzanne Groah
Mirjam Grobbel
Anna Grobelak
Justin Grobe
Nadja Grobe
Martin Grobusch
Anna Grochot-Przeczek
Thomas Grochtdreis
A.B. Johan Groeneveld
Gerrit Groenhof
Ronny Groenteman
Derek Groen
Iris Groen
Thomas Groen
Herman Groepenhoff
Stefan Groetzinger
Paul Grogan
Dorothy Grogono
Patrick Grohar
Gerhard Grohmann
Ursula Grohmann
Jennifer Groh
Stefan Groiss
Lara Grollo
Andreas Groll
Vince Grolmusz
M. Michael Gromiha
Jochen Grommes
Gianfranco Grompone
Francois Grondin
Piotr Gronek
Judith Groner
Hermann-Josef Grone
Claude Gronfier
Carina Gronlund
Leif Groop
Iris Grooten
Karin Groothuis-Oudshoorn
Floris Groothuis
Joep Grootjans
Joris Groot
Michael Gropper
Julie Gros-Louis
Richard K. Grosberg
Klaus Groschner
Martin Groschup
Rita Grosch
Chuck Grose
Richard Grose
Yael Grosjean
Hans-Peter Grossart
Kirstin Grosse Frie
Moritz Grosse-Wentrup
Ian Grosse
Roger Grosse
Paul Grossl
Florian Grossmann
Mary Grossmann
Ashley Grossman
Doug Grossman
Michael Grossman
Robert Grossman
Nicholas Grossoehmen
Giuseppe Grosso
Michela Grosso
Alan Gross
Alden Gross
Anika Gross
Briana Gross
Catharina Gross
Dennis Gross
Eduardo Gross
Elisabeth Gross
Garrett Gross
Jeff Gross
Joerg Gross
Karin Gross
Nicolas Gross
Olaf Gross
Prof. Dr. Uwe Gross
Robert Gross
Frank Grosveld
Gerard Grosveld
Gerolf Gros
Jerome Gros
Philippe Gros
Robert Gros
Stephanie Gros
Tanja Groten
Britta Grote
Vincent Grote
Axel Grothey
Stephan Grouls
Abhinav Grover
Ajay Grover
Gregory Grover
Kulbhushan Grover
Liam Grover
Sandeep Grover
Sunita Grover
William Grover
Allison Groves
Andy Groves
Elliott Groves
Natalie Groves
Peter Groves
Ann Grove
Rachel Grove
Tudor Groza
Christine Große-Brinkhaus
Alexander Groß
G Gruartmoner
Agnès Gruart
Mariella Gruber-Filbin
Christian Gruber
David Gruber
Jan Gruber
Reinhard Gruber
Tony Grubesic
Markus Grube
Martin Grube
Zorana Grubic
Catherine Grueber
Martin Gruebler
Jean Gruenberg
Katharina Gruendler
Paul Gruenewald
Thomas Gruenewald
Brad Grueter
Matthias Gruhn
Paolo Grumati
Isabella Grumbach
Rebecca Grumet
Luca Grumolato
Amy Grunden
Adam Grundhoff
Anne Grundy
Andrea Gruneir
Carl Grunfeld
Gabriele Grunig
Roland Grunow
Christopher Grunseich
Michael Grunstein
Niklaus Grunwald
Thomas Grunwald
Dan Grun
Philip Gruppuso
Michael Grusak
Michael Grusch
Oliver Gruss
Robert Gruters
Ignacy Grycznyski
Andrii Gryganskyi
Andrii Grygansky
Paulina Grygielewicz
Delphine Grynberg
Marc Grynpas
Magdalena Gryzinska
Alicja Grzegorzewska
K Grzelkowska-Kowalczyk
Malgorzata Grzemska
Katarina Grznarova
Tomasz Grzybowski
Friedrich Grässer
Frauke Gräter
Sebastian Grönke
Mette Grönlund
Samuel Gröschel
Gerd Grözinger
Kirsten Grønbæk
Peter Grønkjær
Ruth Grümmer
Stefan Gründer
Anne Grünewald
Christoph Grüter
Andreas Grützkau
Bernhard Gschloessl
Juergen Gschossmann
Silvia Gschwendtner
Joerg Gsponer
Òscar Guadayol
Bruno Gualano
C. Thomas Gualtieri
Fabio Gualtieri
Maurizio Gualtieri
Antoni Gual
Philippe Gual
ZHONG Guangyan
Mao Guangyun
Raul Guantes
Bin Guan
Cha-Xiang Guan
Cuntai Guan
Haiyan Guan
Hanfeng Guan
Hao Guan
Jianjun Guan
Junjun Guan
Leluo Guan
Ming Guan
Qingyu Guan
Rongzhan Guan
Tao Guan
Wenyang Guan
Xiaoming Guan
Xueying Guan
Yong-Yuan Guan
Zheng Guan
Giovanni Guaraldi
Daniele Guardavaccaro
Angela Guarda
Leonor Guariguata
Salvatore Guarini
Alfredo Guarino
Maria Marta Guarna
Alessandra Guarneri
Michael Guarnieri
Mario Guarracino
Antonio Guasch
Helena Guasch
Leonardo Guasti
Luigina Guasti
Maria Teresa Guasti
Debbie Guatelli-Steinberg
Silvia Guatimosim
Patrick-Jean Guay
Simon-Pierre Guay
Carmen Guaza
Marco Guazzi
Marc-Jan Gubbels
Sanjay Gubbi
David Gubb
Pietro Gucciardi
Ernesto Guccione
Matthias Guckenberger
Lorraine Gudas
Babu Guda
Kishore Guda
Teja Guda
Daniel Gudbjartsson
Johannes Gudbrandsson
Thomas Gudermann
Tore Gude
Severin Gudima
Esayas Gudina
Johann Gudjonsson
Kristbjorn Gudmundsson
Madhu Sudhan Reddy Gudur
Tatyana Gudz
Daniel Guebel
Antoine Guedeney
Nelsa Guedes
Jeremie Guedj
Mickael Guedj
Jean-Claude Guedon
emmanuel Guedon
Miguel Gueimonde
Nils Guelzow
alain Guemni Tafo
Sylvie Guenette
Erwann Guenin
Gelena Guens
Marin Guentchev
Sebastian Guenther
Arndt Guentsch
Onur Guentuerkuen
Sylvie Guerder
Cristophe Gueret
Claude Guerin
Francoise Guerlesquin
Engin Guerlevik
Ali Guermazi
Raphael Guerois
Carlos Eduardo Guerra Amorim
Michel Guerraz
Borja Guerra
Carmen Guerra
Javier Guerra
Patrick Guerra
Ricardo Guerra
Stefano Guerra
Michele Guerre-Millo
Rita Guerreiro
Hugo Guerrero-Cazares
Antonieta Guerrero-Plata
Rafael Guerrero-Preston
Fernando Guerrero-Romero
Angel Guerrero
Dubert Guerrero
Juan Guerrero
mmaculada Yruela Guerrero
Michele Guerreschi
Emilio Guerrieri
Fernando Guerrieri
Uliano Guerrini
Caroline Guerrisi
Consuelo Guerri
Dominique Guerrot
Patricia Guerry
Kristin Guertin
Michael Guertin
Sabine Guesewell
Khaled Guesmi
Claire Guest
David Guest
James Guest
Steve Guest
Jennifer Guevara
François Gueyffier
Alessandro Guffanti
Alfred Gugerell
Felix Gugerli
Paul Gugger
William Guggino
Simone Guglielmetti
Valeria Guglielmi
Letterio Guglielmo
Steve Guglielmo
Chandan Guha
Rajarshi Guha
Jih-Hwa Guh
Dominique Guianvarc'h
Maria Eugenia Guicciardi
Laura Guidetti
Paolo Guidetti
Roberto Guidetti
Lionel Guidi
Héctor Guidobaldi
Alessandro Guidotti
TL Guidotti
David Guidot
Alain Guignandon
Yann Guiguen
Marguerite Guiguet
Jean-Marc Guile
Tim Guilford
Meagan Guilfoyle
Tom Guilfoyle
Gaël Guilhem
Joao Guilherme
Luiza Guilherme
Orane Guillaume-Gentil
Alain Guillaume
Maeva Guillaume
Matthieu Guillemain
Benoit Guillemette
Christian Guilleminault
Francois Guillemot
Pablo Guillen
Gurutzeta Guillera-Arroita
Mathieu Guillermin
Rhainer Guillermo Ferreira
Lauren Guillette
Matthew Guille
Xavier Guillonneau
Jean-Michel Guillon
Quentin Guillon
Aymeric Guillot
Martin Guillot
Pascale Guillot
Thomas Guillot
Jean-Philippe Guilloux
Yannick Guilloux
Hervé Guillou
Laure Guillou
Dominique Guillo
Christophe Guilluy
Carlos Guillén
Nadia Guimaraes-Souza
Claudia Guimaraes
Eduardo Guimaraes
Tiago Guimarães
Roger Guimerà
Martin Guimond
John Guinan
Michele Guindani
Josee Guindon
Josée Guindon
Stephane Guindon
Ruth Guinsburg
Caterina Guiot
Serge Guiot
Michel Guipponi
Evelyn Guirado
Micheal Guirguis
Jose Guisan
Yves Guisez
Nara Guisoni
Nicole Guiso
Ranier Guiterrez
Stéphane Guitet
Juan Guitierrez
Rachel Guiton
Daniel Guitton
Matthieu Guitton
Susana Guix
Dingkun Gui
Jian-Fang Gui
Jiang Gui
Anna Gukovskaya
Anil Gulati
Arvind Gulati
Sasha Gulati
Natali Gulbahce
Erich Gulbins
Jacqui Gulbis
Brian Gulbransen
Per Guldberg
Bernt Guldbrandtsen
Bayasi Guleng
Rakeshwar Guleria
Roberto Gulias
Andrew Gulick
Maria Gulinello
Lisa-Maree Gulino
Frances Gulland
Penny Gullan
Donald Gullberg
Mats Gullberg
Margaret Gulley
Martin Gulliford
Damiano Gullo
Giuseppe Gullo
Sinan Guloksuz
Osman Gulsen
Brian Gulson
Alexander Gultyaev
Attila Gulyas
Karoly Gulya
Sheraz Gul
Barry Gumbiner
Tawanda Gumbo
Valentina Gumenyuk
Sathyanarayana Gummadi
Elizabeth Gummerson
Anthony Gummer
Suryaram Gummuluru
Jacob Gump
Michelle Gumz
Yurii Gun'ko
Gemunu Gunaratne
Rudiyanto Gunawan
Sharmini Gunawardena
Venugopal Gunda
Nina Gunde-Cimerman
Daniel Gundersen
Gregg Gundersen
Lance Gunderson
Samuel Gunderson
Seeta Ramanjaneyulu Gundimeda
Andrew Gundlach
Evren Gundogdu
Mehmet Gunduz
Hatice Gunes
Mehmet Gunes
Monica Gunetti
Emre Guney
Hanns-Christian Gunga
Akash Gunjan
Megu Gunji
Hrafnhildur Gunnarsdottir
Tómas Gunnarson
Ulf Gunnarsson
Anthony Gunnell
David Gunnell
Gregg Gunnell
Peter Gunning
Adam Gunn
Alan Gunn
Alistair Gunn
John Gunn
Lachlan Gunn
Rob Gunsalus
Claudia K. Gunsch
John Gunstad
Helen Gunter
Wegener Gunter
Orlando Guntinas-Lichius
Sreenvasulu Gunti
Florian Gunzer
Matthias Gunzer
Philipp Gunz
Sin Yee Gun
Jin Guoliang
Pan Guowei
Aizhen Guo
An-Yuan Guo
Ang Guo
Baocheng Guo
Baohong Guo
Beichu Guo
Caixia Guo
Chang-Jiang Guo
Chao-Yu Guo
Chuanyong Guo
Chun Guo
Chunming Guo
Dan Guo
Deyin Guo
Enen Guo
Fangjian Guo
Fei Guo
Feng Guo
Grace Guo
Guodong Guo
Guozheng Guo
Hongbin Guo
Hongbo Guo
Huan Guo
Jang-Ting Guo
Jia Guo
Jiannan Guo
Ju-Tao Guo
Kai Guo
Kejun Guo
Kun Guo
Lei Guo
Li Guo
Li-Tao Guo
Min Guo
Ming Guo
Minglei Guo
Mingxiong Guo
Mingzhou Guo
Pengran Guo
Qi Guo
Qing Guo
Rey‑Ting Guo
Shangqin Guo
Shaodong Guo
Shengli Guo
Shiwei Guo
Shuyuan Guo
Shuzhen Guo
Wangzhen Guo
Wei Guo
Weilong Guo
Wenbin Guo
Wensheng Guo
Wenwu Guo
Xiangqian Guo
Xiao Guo
Xiaobo Guo
Xiaofang Guo
Xiaojuan Guo
Xiaoli Guo
Xiaoyun Guo
Xin Guo
Xinbiao Guo
Xinfeng Guo
Xing Guo
Xingqi Guo
Xiong Guo
Xuejiang Guo
Yahong Guo
Yalong Guo
Yan Guo
Yan-Yan Guo
Yande Guo
Yang Guo
Yanhong Guo
Yanzhi Guo
Yige Guo
Ying-kun Guo
Yinlong Guo
Yiran Guo
Youhao Guo
Yuming Guo
Yunliang Guo
Yunqian Guo
Zhefeng Guo
Zheng Guo
Zhiyong Guo
Zhongmin Guo
Zhu Guo
Aditi Gupta
Alok Gupta
Amita Gupta
Anil Gupta
Ankit Gupta
Ankur Gupta
Ashwani Gupta
Bhaskar Gupta
Bhavna Gupta
Chinmaya Gupta
Dharmendra Gupta
Disha Gupta
Dwijendra Gupta
Gaurav Gupta
Gopal Gupta
Jayanta Gupta
Kalpana Gupta
Kalpna Gupta
Kamlesh Gupta
Manish Gupta
Nidhi Gupta
Nimesh Gupta
Nishith Gupta
Paridhi Gupta
Pawan Gupta
Phalguni Gupta
Piyush Gupta
Pushpendra Gupta
Rajeev Gupta
Rajiv Gupta
Rani Gupta
Ravi Gupta
Richa Gupta
Rishein Gupta
Rohit Gupta
Sajal Gupta
Samir Gupta
Sanchita Gupta
Sandeep Gupta
Sanjay Gupta
Sanjeev Gupta
Santosh Gupta
Sapana Gupta
Satish Gupta
Shiv Gupta
Smiti Gupta
Sonal Gupta
Sudhir Gupta
Vandana Gupta
Vikrant Gupta
Vinod Gupta
Vipin Gupta
Vivek Gupta
Brian Gurbaxani
Hakan Gurdal
Hirac Gurden
Brendon Gurd
Oye Gureje
Ali Gurel
Michael Gurevich
Vsevolod Gurevich
Victor Gurewich
Rodrigo Gurgel-Gonçalves
Roi Gurka
Tugba Gurkok
Christina Gurnett
James Gurney
Kevin Gurney
Mark Gurney
Katerina Gurova
Chandrasekhar Gurramkonda
Geoff Gurr
Werner Gurr
Ozge Gursoy-Yuzugullu
Ulvi Kahraman Gursoy
Joshua Gurtler
Selvakumar Gurunathan
Lalitha Guruprasad
Harsha Gururaj
Maia Gurushidze
Michael Gurven
Noel Gurwick
Marc Gurwith
Esteban Gurzov
Eyal Gur
Mert Gur
Elena Gusareva
Irina Guschina
Oleg Gusev
Brian Gushulak
Dimitri Gusmao-Flores
Ricardo Gusmão
Markus Gusset
Danny Gustafson
Asa Gustafsson
Jan-Ake Gustafsson
Ryan Gutenkunst
Elan Guterman
Arvid Guterstam
Alexander Gutfraind
Brandon Guthrie
Kathleen Guthrie
Sarah Guthrie
Santiago Gutierrez Martin
Alfonso Gutierrez-Adan
Pedro Gutierrez-Castrellon
Arthur Gutierrez-Hartmann
Cristian Gutierrez-Ibanez
Ana Gutierrez-Preciado
Luis Miguel Gutierrez-Robledo
Antonia Gutierrez
Eliecer Gutierrez
Emilio Gutierrez
Gregory Gutierrez
Javier Gutierrez
Jose Gutierrez
Juan Pablo Gutierrez
Lucia Gutierrez
Maria Jose Gutierrez
Orlando Gutierrez
Osman Gutierrez
Victor Gutiérrez Vélez
Federico A. Gutiérrez-Miceli
José Gutiérrez-Pabello
MC Gutiérrez-Ruiz
Carlos Gutiérrez
Félix Gutiérrez
Joaquim Gutiérrez
José Gutiérrez
Néstor Gutiérrez
Tonatiuh Barrientos Gutiérrez
Fabian Gutjahr
J. Silvio Gutkind
Arno Gutleb
Ivan Gutman
Izabela Gutowska
Alexander Gutschalk
Thomas Gutsmann
Satish Guttikonda
Josef Guttmann
Phillipe Guyant
Gordon Guyatt
Joseph Guydish
Rene Guyomard
Paul Guyre
Edward Guy
Richard Guy
Robert Guy
Burak Guzelturk
Murat Guzel
Irina Guzhova
Nydia Guzman-Barrera
Rocío Guzman-Ruiz
Carlos Guzman
Frank Guzman
Monica Guzman
Raul Guzman
Roberto Guzman
Mariangela Guzzardi
Andrea Guzzetta
Giorgio Guzzetta
Gianpaolo Guzzi
Flavia Guzzo
Ai-Di Gu
April Gu
Baojing Gu
Ben Gu
Binhe Gu
Changgui Gu
Fangyi Gu
Ganyu Gu
Guoqiang Gu
Haiwei Gu
Howard Gu
Jason Gu
Ji-Dong Gu
Jian Gu
Jianguo Gu
Jiao Gu
Jin Gu
Junlian (Julia) Gu
Keyu Gu
Lei Gu
Lin Gu
Luo Gu
Man Bock Gu
Ming-Liang Gu
Mingjun Gu
Ning Yan Gu
Peili Gu
Qihai Gu
Ruo-Xu Gu
Ruolei Gu
Shanye Gu
Shuo Gu
Tian-Xiang Gu
Wan-Jie Gu
Wenyi Gu
Xiang Gu
Xinbin Gu
Yan Gu
Ying Gu
Yumei Gu
Zezong Gu
Zhi-Yuan Gu
Zhiliang Gu
Zhimin Gu
Rosa-Maria Guéant-Rodriguez
Hervé Guénard
Nicolas Guérout
Arnaud Guével
Le Teuff Gwenael
David Gwenzi
Rodger Gwiazdowski
Wencke Gwozdz
Rajat Gyaneshwar
Chaubey Gyaneshwer
Margaret Gyapong
Lorenz Gygax
Brian Gygi
Francois Gygi
Klara Gyires
Carlton Gyles
Marian Gyongyosi
Miklos Gyongy
Alex Gyori
Wilfried Gyselaers
Stephan Gysin
Bela Gyurcsik
Balázs Győrffy
Dumas Gálzvez
Angelo Gámez-Pozo
José Jesús Gázquez
Michael Gänzle
Wolfgang Gärtner
Roselle Gélinas
Emmanuelle Génin
Patrick Gérardin
Aida Gòmez Robles
Hipólito Gómez Couso
Marian Gómez-Beldarrain
María Gómez-Brandón
Alba Gómez-Cabello
Cristina Gómez-Casado
Lourdes Gómez-Gómez
Luis Gómez-Quiroz
Alicia Gómez-Valadés
Jesús Gómez-Zurita
Ana Gómez
María Gómez
Sergio Gómez
Juan Górriz
Kerstin Göbel
Eva Göb
Markus Gödel
Tilbe Göksun
André Görgens
Boris Görke
Agnes Görlach
Cecilia Götherström
Udo Götsch
Martin Göttlich
Friedrich Götz
Gülmisal Güder
Robert Güerri-Fernández
Mehmet Güler
Cengiz Günay
Ayse Günes
Andreas Günther
Frauke Günther
Stefan Günther
Dorothee Günzel
Mehmet Gürbüzel
Erdem Güresir
Ricardo Gürtler
Süleyman Güven
Mustafa Güvençer
Tolga Güvenç
Przemysław Głomb
Alexander H&#x00FC;ttenhofer
Murray HACKETT
Leendert W. HAMOEN
Xavier HANOULLE
Md Aminul HAQUE
UBYDUL HAQUE
SYED KHIZER HASAN
Misato HAYASHI
Dagmar HEDRICH
Francois HELLE
Francoise HELMBACHER
Sylvie HERMOUET
Etienne HERZOG
CHENG HE
Dan HE
Mitsuru HIGUCHI
SHIGEKAZU HIGUCHI
Benjamin HIng
Chris K HOPE
MASATSUGU HORIUCHI
Sheriar HORMUZDI
Sami HRAIECH
Yi-Chen HSIEH
CHAO-YUAN HUANG
SUMING HUANG
TAHZIBA HUSSAIN
Jyr-Ching HU
Mingyuan HU
Fiete Haack
Robert Haack
Eric Haag
Karen Haag
Rainer Haag
Jan Haaker
David Haake
Scott Haake
Wieke Haakma
David Haak
Wolfgang Haak
Benjamin Haaland
Antal Haans
Serge Haan
Minna Haapalainen
Eero Haapala
Merja Haaparanta-Solin
Markus Haapasalo
Thomas Haarmeier
Bianca Haase
Dagmar Haase
David Haase
Hannelore Haase
Steven Haase
Volker Haase
Stefanie Haasken
Kirsten Haastert-Talini
Bernd Haas
Gabrielle Haas
Helmut Haas
Juergen Haas
Martin Haas
Michael Haas
Pieter-Jan Haas
Rainer Haas
José Haba-Rubio
Raymond Habas
Wafa Habbal
Christian Habeck
Kirk Habegger
Laura Habegger
Antje Habekuss
Jan Christian Habel
Joel Habener
Ioannis Habeos
Gustavo Habermann
Rebecca Haberman
Petra Haberzettl
Marc Haber
Steve Haber
Jesse Habets
Pamela Habibovic
Aïda Habib
Meelad Habib
Saman Habib
David Habiel
Matthias Habjan
Pascal Hablützel
Frezghi Habte
Olivier Haccard
Lotfi Hacein-Bey
Abderrahman Hachani
Maher Hachem
Akira Hachiya
Masahiko Hachiya
Faraz Hach
Samuel Haché
David Hackam
Bernd Hackauf
Stephan Hackenberg
Karen Hacker
Charles Hackett
Tillie Hackett
Tillie-Louise Hackett
Gerald Hackl
Ted Hackstadt
Stéphane Hacquard
Angela Haczku
Shinji Hadano
Tal Hadar
Dana Haddad
Mojgan Haddad
Mijna Hadders-Algra
Jamie Haddon
Andrew Haddow
Lewis Haddow
Alice Haddy
Hamid Hadi-Alijanvand
Kamyar Hadian
Colleen Hadigan
Buyung Hadi
Fadila Hadj-Bouziane
Smail Hadj-Rabia
Samy Hadjadj
Maria Hadjifrangiskou
George Hadjigeorgiou
Georgios Hadjigeorgiou
Sotirios Hadjikakou
Leontios Hadjileontiadis
Sillas Hadjiloucas
Heather Hadjistavropoulos
Elin Hadler-Olsen
Adam Hadley
Nancy Hadley
Patrick Hadoke
Darryl Hadsell
Yavor Hadzhiev
Dusan Hadzi-Pavlovic
Norman Haefner
Judith Haendeler
Britta Haenisch
Karri Haen
Beate Haertel
Thomas Haertle
Wilfried Haerty
Geert Haesaert
Steven Haeseker
Julius Clemence Hafalla
Bilal Hafeez
Danella Hafeman
Gaudenz Hafen
Sebastian Haferkamp
Carolyn Hafer
Majid Hafezparast
Christof Haffner
Michael Haffner
Hasnain Hafiz
Marc Hafner
Anne Hafstad
Holly Hagan
John Hagan
Jose Hagan
Susanne Haga
Gisela Hagberg
Lars Hagberg
Karin Hage-ahmed
Curt Hagedorn
Mary Hagedorn
Martin Hagemann
Thorsten Hagemann
Christoph Hagemeyer
Thomas Hagenaars
Markus Hagenbuchner
Bruno Hagenbuch
Mette Hagensen
Ferry Hagen
Nils Hagen
Stephen Hagen
Thilo Hagen
Ørjan Hagen
Ann Hagerman
Heather Hager
Patrick Haggard
Warren Haggard
Fatima Haggar
Gareth Hagger-Johnson
Peter Haggie
AliAkbar Haghdoost
Saman Haghgooie
Alireza Haghighi
Pejmun Haghighi
Aiden Haghikia
Daisuke Hagiwara
Masatoshi Hagiwara
Tadashi Hagiwara
Taku Hagiwara
Lena Haglin
Caj Haglund
Lisbet Haglund
Michael Haglund
Henning Hagmann
Stefan Hagmann
James Hagood
Amy Hagopian
Chris Hague
Nobuhiro Hagura
Ki-Baik Hahm
Maria Hahnemann
Eric Hahnen
Amanda Hahn
Andreas Hahn
Aria S Hahn
Bevra Hahn
Erin Hahn
Judith Hahn
Margaret Hahn
Mariah Hahn
Mark Hahn
Mchael Hahn
Sinuhe Hahn
Stephan Hahn
Tim Hahn
Ulrich Hahn
Young Hahn
Debbie Hahs-Vaughn
Amy Hahs
Sang Soo Hah
Pamela Haiback
Ma Haiching
Hossam Haick
Constantine Haidaris
Malak Haidar
Munetaka Haida
Batool Haider
Lukas Haider
Norbert Haider
Sandra Haider
Shozeb Haider
Syed Haider
Joerg Haier
Cathryn Haigh
Candace Haigler
Nancy Haigwood
David Haig
Thomas Haig
Yohannes Haile-Selassie
James Haile
Suvi Haimi
Ariel Haimovici
Iris Haimov
Abraham Haim
Pierre Hainaut
Douglas Haines
James Hain
Noran Hairi
Adrian Haith
Nitai Hait
Faisal I Hai
Rong Hai
Yang Hai
Helmy Haja Mydin
Eric Hajduch
Martin Hajduch
Angéla Hajdú
Ali Hajeer
Mohammad Hajihosseini
Reza Hajimorad
HamidReza Hajiqanbar
Amin Hajitou
Mohammad Hajizadeh
Emily Hajjar
Roger Hajjar
Petra Hajkova
Fawaz Haj
Ramin Hakami
Anders Hakansson
Yoshiyuki Hakeda
Susanne Hakenbeck
Chady Hakim
James Hakim
Vincent Hakim
Hakon Hakonarson
Linn Hakonsen
Hak Hak
Anna Halama
Walter Halangk
Natasha Halasa
Marianna Halasi
Thanos Halazonetis
Chandana Haldar
Justin Haldar
Sunil Halder
Buck Hales
Karen Hales
Tim Hales
Mohan Kumar Haleyur Giri Setty
Kathleen Haley
John Hale
Laura P. Hale
Marie Hale
Martha Hale
Matthew Hale
Scott Hale
Randal Halfmann
Patricia Halfon
Nigel Halford
William Halford
Cornelia Halin
Barbara Ann Halkier
Arja Halkoaho
Mark Halko
Jason Hall-Spencer
Jaime Hallak
Pedro Hallal
Steven Hallam
Saija Hallanvuo
Thor Halldorsson
Ann Hallemans
Kadri Haller-Kikkatalo
Eric Hallerman
Dirk Haller
Florian Haller
Hermann Haller
Otto Haller
Sven Haller
James Hallett
Jason Hallett
Bernard Hallet
John Halley
Martin Halle
Stephan Halle
Benedikt Hallgrímsson
Gary Halliday
Joel Halligan
Barry Halliwell
Kelly Hallman
Mikko Hallman
Bernard Halloran
Kenneth R Hallows
Manfred Hallschmid
Teal Hallstrand
Rachel Hallum-Montes
Luke E. Hallum
Ailsa Hall
Andrew Hall
Aron Hall
Barry Hall
Brian Hall
Christopher Hall
David Hall
Edward Hall
Emma Hall
Eric Hall
Frank Hall
H Irene Hall
Ian Hall
Janet Hall
Jenny Hall
Jeremy Hall
Kevin Hall
Lauren Hall
Margaret Hall
Mark Hall
Matthew Hall
Michael Hall
Nathaniel Hall
Nina Hall
Pamela Hall
Randy Hall
Richard Hall
Robert Hall
Russell Hall
Sharon Hall
Stephen Hall
Steven Hall
Victoria Hall
Michael Halmagyi
Robert Halmosi
Nancy Halnon
David Halon
Daniel Halperin
John Halperin
Rebecca Halperin
Scott Halpern
Jaroslava Halper
Claudia Halsband
Lewis Halsey
Brian Halstead
Neal Halstead
Scott Halstead
Dennis Halterman
Murrelet Halterman
Ryan Halter
Dietmar Haltrich
Konrad Halupka
Marc Halushka
Bente Halvorsen
Rabih Halwani
Rainer Hamacher
Alaa Hamada
Chieko Hamada
Hiroshi Hamada
Issam Hamadeh
Masahide Hamaguchi
Nobuyuki Hamajima
Ryuji Hamamoto
Takeshi Hamamura
Jörg Hamann
Lutz Hamann
Mark Hamann
Martine Hamann
Shinjiro Hamano
Takayuki Hamano
Koji Hamasaki
Chisato Hamashima
Kiyohiro Hamatani
Kei Hamazaki
Toshihide Hamazaki
Peter Hamback
Leena Hamberg
Clive Hambler
Sophie Hambleton
John Hamblin
Michael Hamblin
Anne Hamburger
Kelly Hamby
Saber Hamdani
Ahmed Hamdan
Samir Hamdan
Amir Hamdi
Ahmed Hamed
Saher Hamed
A. Hameed
Donald Hamelberg
Richard Hamelin
Thomas Hamelryck
Edith Hamel
Sandra Hamel
Gabriel Hamer
Geert Hamer
Hajo Hamer
Michelle Hamer
Kazanna Hames
Christian Hametner
Christina Hametner
Simon Hametner
Amir Hamidy
Kevin Hamill
Alison Hamilton
Antonia Hamilton
Chris Hamilton
Christopher Hamilton
Dale Hamilton
David Hamilton
Derek Hamilton
Gerhard Hamilton
Jill Hamilton
Joshua Hamilton
Kirk Hamilton
Margaret Hamilton
Mark Hamilton
Nick Hamilton
Richard Hamilton
Scott Hamilton
Stephen Hamilton
Susan Hamilton
William Hamilton
Fred Hamker
J. Kiley Hamlin
Michael Hamlin
Nathaniel Hamlin
John Hamlyn
Samar Hammad
Deepa Hammaker
Christian Hammann
Lennart Hammarstrom
Per Hammarstrom
Anne Hammarström
Michal Hammel
John Hammer 3rd
Neil Hammerschlag
Chad Hammerschmidt
Kurt Hammerschmidt
Sven Hammerschmidt
Warren Hammert
Daniel Hammer
Fabian Hammer
Michael Hammer
Tobin Hammer
Frederik Hammes
Hans-Peter Hammes
Billy Hammond
Chrissy Hammond
Donna Hammond
Kimberly Hammond
Sarah Hammond
Thomas Hammond
Harald Hammon
Stavros Hamodrakas
Loic Hamon
Thierry Hamon
Abdul Hamood
Daniela Hampel
Jochen Hampe
Michael Hampsey
David Hampson
Elizabeth Hampson
Ian Hampson
Neil Hampson
Benjamin Hampstead
Mark Hampton
Marshall Hampton
Shelagh Hampton
Stephanie Hampton
[truncated: 753,344 more chars]
